# Supplementary material for: Response patterns of routinely measured inflammatory and coagulatory parameters in sepsis
Source: PeerJ. 2019 Jun 21;7:e7147. doi: 10.7717/peerj.7147 (PMC6590445; doi:10.7717/peerj.7147)
Supplement: File S2 — Raw data applied for data analyses and preparation for all tables and figures. [file peerj-07-7147-s002.xlsx]

## Sheet: Tabelle1
BMI	Age	Gender	Underlying Disease								SOFA	SAPS 3 predicted mortality (%)	SAPS 3	Survivor (hospital)	28-day survival duration	Organ Failure						SOFA	Thromboembolic event	Bleeding complication	C-reactive protein (CRP)	bilirubin	fibrinogen	platelets	antithrombin	prothrombin time (PT)	activated partial thromboplastin time (aPTT)	leukocytes
kg/m²	years	[female=1/male=0]	central nervous system	cardiovascular	skin	respiratory	digestive tract	kidney	liver	oncologic	admission	admission	admission	[yes=1/no=0]	from day 0	cardiovascular system	central nervous system	digestive tract	kidney	liver	respiratory	peak of C-reactive protein	number	number	mg/dl	mg/dl	mg/dl	G/l	%	%	seconds	G/l
12.4179	76	1	0	1	0	1	1	0	0	0	10	71	78	0	0	1	0	1	1	1	1	12	0	0	30.32	1.13	610	102	57	47	68	15.7
13.8408	26	1	1	0	0	0	0	0	0	0	9	69	77	1	>28	0	0	0	0	0	0	5	0	0	37.18	nd	579	351	90	66	39	16.8
14.17	76	1	1	0	0	0	1	1	0	0	10	79	84	1	>28	1	0	0	1	1	1	10	0	0	26.64	0.92	364	66	27	79	72	3.2
15.0597	45	1	0	0	0	1	0	0	0	0	7	57	70	1	8	0	0	0	1	0	1	14	0	0	12.76	0.48	486	35	56	87	50	12.3
15.3146	24	1	0	0	0	0	1	0	0	0	10	71	78	0	5	0	0	1	0	0	1	10	1	0	37.78	0.87	650	47	46	77	44	18
15.6157	50	1	0	0	0	0	1	0	1	1	4	28	56	1	>28	0	0	0	0	0	0	4	0	0	25.73	0.47	598	265	49	80	45	8.6
15.625	44	1	0	0	0	0	1	0	0	0	19	84	89	1	>28	1	1	1	1	0	1	19	0	1	21	6.2	378	11	26	56	60	26.3
15.887	61	0	1	1	0	0	0	0	0	0	12	72	79	1	5	1	0	0	1	0	1	9	0	1	22.65	1.06	329	106	47	58	65	7.6
16.1415	57	0	1	1	0	0	1	1	0	0	13	69	77	1	>28	1	0	1	1	1	0	14	0	0	26.16	0.28	327	33	31	32	93	17.8
16.1844	82	0	0	1	0	1	0	0	1	0	14	80	85	0	0	1	0	0	1	0	1	14	0	0	24.54	0.81	360	152	28	26	64	11.8
16.3265	46	0	0	1	0	1	1	1	1	0	16	93	103	0	21	1	0	1	1	1	1	16	0	0	29.27	0.39	637	172	nd	51	47	9.7
16.5289	48	1	0	0	0	1	1	0	0	0	10	36	60	1	>28	0	0	0	1	0	1	10	0	0	29.04	0.87	619	88	72	58	58	11.2
16.5289	84	1	0	1	0	0	1	0	0	1	3	66	75	1	20	1	0	0	0	0	0	3	0	0	21.82	nd	nd	499	nd	nd	nd	19
16.6493	48	1	1	0	0	1	1	1	0	0	14	58	71	0	0	1	0	1	1	0	1	14	0	1	8.95	nd	349	135	20	52	59	24.2
16.9753	39	0	0	0	0	1	1	0	1	1	9	74	80	1	7	0	0	0	1	1	0	18	1	1	1.98	2.35	239	26	45	55	56	3.2
17.0088	60	0	0	0	0	1	1	0	0	1	7	88	94	0	3	1	1	1	1	1	1	16	1	0	27.34	2.04	646	46	56	41	59	5.7
17.1563	70	0	0	1	0	0	1	0	0	1	5	62	73	1	4	0	0	0	0	0	0	5	0	0	19.75	0.29	nd	358	nd	nd	nd	13.5
17.2248	67	0	0	1	0	1	1	0	0	1	7	48	66	1	>28	0	0	0	0	0	0	7	0	0	36.28	0.58	416	140	58	56	60	18.9
17.284	71	1	0	0	1	0	0	0	0	0	10	78	83	0	6	1	0	1	1	1	1	8	0	1	27.78	0.79	340	59	42	80	50	14
17.301	17	1	0	1	0	0	0	0	1	0	11	32	58	1	>28	1	0	0	0	1	0	7	1	0	25.15	1.3	688	233	65	84	34	12
17.301	53	1	1	0	1	0	0	1	0	0	9	54	69	0	10	1	1	0	1	0	0	10	0	0	16.55	0.51	389	199	45	82	41	11.9
17.3745	61	0	0	1	0	1	1	1	1	1	13	93	104	0	0	1	0	1	1	1	1	13	0	0	23.1	0.51	596	204	28	53	45	37.6
17.5781	49	1	0	0	0	0	0	0	1	1	16	87	93	0	19	1	1	1	1	1	1	16	1	1	23.39	27.23	315	82	31	60	73	15.3
17.5781	63	1	0	1	0	1	0	0	0	1	8	62	73	0	4	1	1	0	1	1	1	10	0	0	10.76	nd	593	285	56	100	31	19.1
17.8465	57	1	0	1	0	0	0	0	0	0	8	64	74	1	>28	0	0	0	0	0	0	4	0	0	13.03	nd	406	170	63	64	39	11.5
17.898	65	1	1	0	0	0	1	0	0	0	11	66	75	1	15	1	1	1	0	0	1	10	0	1	24.94	0.3	939	165	45	72	71	8.6
17.9687	43	1	0	1	0	0	0	0	0	0	7	36	60	1	>28	0	0	0	0	0	0	7	0	1	28.1	nd	424	300	52	50	37	25.3
17.9982	66	0	0	0	0	1	1	0	0	0	8	17	50	1	>28	1	0	1	0	0	1	8	0	0	23.61	nd	nd	498	nd	nd	nd	20.5
18.1662	56	1	0	1	0	1	1	0	0	1	8	42	63	0	7	1	0	1	1	1	1	8	1	1	21.55	0.46	345	52	63	44	76	15.8
18.369	70	1	0	0	0	0	1	0	1	0	9	50	67	1	>28	0	1	0	0	0	0	10	0	1	7.46	nd	271	99	55	67	43	5.6
18.3907	73	0	1	1	0	1	1	0	1	1	6	58	71	1	20	1	0	1	1	0	1	6	0	0	48	0.59	575	71	49	59	52	5.2
18.424	80	0	0	1	1	0	1	1	0	0	13	80	85	1	17	1	1	1	1	0	1	13	0	0	40.59	0.84	789	147	91	72	54	9.2
18.5132	64	0	0	1	0	1	0	1	0	0	11	50	67	0	18	1	0	0	1	0	1	9	1	1	27.69	0.79	535	190	105	87	42	10.7
18.5185	50	0	0	0	0	1	1	1	0	1	11	86	92	1	>28	0	1	1	1	0	0	11	0	0	31.28	0.78	527	347	71	75	50	28.1
18.5185	50	0	0	0	0	1	1	1	1	0	8	52	68	0	8	1	1	0	1	1	1	9	1	1	21.57	2.39	566	91	95	81	39	11.3
18.5879	43	0	0	0	1	0	0	0	0	0	5	22	53	1	>28	0	0	0	0	0	0	4	0	0	2.05	0.16	64	187	64	49	57	9.1
18.5901	83	0	0	0	0	1	0	0	0	0	8	66	75	1	>28	1	0	0	0	0	1	7	0	0	26.42	0.73	604	605	nd	97	29	19
18.6851	74	0	0	0	0	0	1	0	0	1	8	62	73	1	26	0	0	1	0	0	0	9	0	1	24.94	0.44	530	89	28	80	68	12.3
18.75	61	0	0	1	0	1	0	1	0	0	8	19	51	1	>28	1	0	0	0	0	0	7	0	1	28.53	0.62	652	69	67	87	45	9
18.8189	81	1	1	1	0	0	1	0	0	0	8	26	55	1	>28	0	1	0	0	0	0	3	0	0	27.6	0.39	590	198	57	61	44	13.4
18.8324	82	0	0	1	0	0	0	0	0	0	9	66	75	1	>28	1	0	0	1	0	0	6	0	1	20.78	1.15	343	100	50	82	50	22.2
19.0311	57	0	0	0	0	0	1	0	0	0	8	80	85	1	>28	1	0	1	1	0	1	8	0	0	31.01	0.9	564	357	59	89	33	18.1
19.1327	51	0	0	0	0	0	1	0	0	0	9	52	68	1	>28	0	0	0	1	0	1	9	0	1	40.98	0.62	1055	332	nd	97	35	20.7
19.3698	57	0	0	0	0	1	1	0	0	nk	12	66	75	1	>28	0	1	1	0	1	1	10	0	0	26.63	0.78	506	163	41	64	51	15.3
19.3698	78	0	0	1	0	1	0	1	1	0	10	91	100	1	18	1	1	1	1	0	1	10	1	1	29.94	2.5	717	206	71	63	42	15.8
19.3772	68	0	0	0	1	0	1	0	0	0	7	40	62	1	>28	0	1	0	0	0	0	5	0	0	10.15	0.66	593	309	85	68	40	14.1
19.4094	49	0	0	1	0	1	1	0	1	0	12	69	77	1	>28	1	0	0	0	0	1	11	0	0	28.31	0.74	477	94	32	59	72	6.4
19.433	47	1	0	0	0	0	0	1	0	0	6	11	45	1	>28	1	0	0	0	0	0	7	0	0	25.48	0.67	488	446	59	70	54	11.4
19.433	48	1	0	0	0	0	0	0	0	1	19	98	130	0	5	1	0	0	1	1	1	8	0	0	17.8	0.78	nd	14	nd	nd	nd	0.1
19.4943	28	1	0	1	0	0	0	0	0	0	4	6	39	1	>28	0	0	0	0	0	0	4	0	0	12.18	0.59	nd	171	nd	nd	nd	6.7
19.5312	19	1	0	0	0	1	1	1	0	0	10	60	72	1	>28	1	1	0	0	0	1	10	1	0	36.53	1.12	302	30	75	58	53	3.8
19.5312	47	1	0	1	0	1	1	1	1	0	18	95	111	1	>28	1	1	1	1	0	1	11	1	1	28.72	0.79	770	125	52	68	46	15.4
19.5312	63	1	0	1	0	1	0	0	1	1	12	76	82	0	0	1	0	0	0	1	1	12	0	0	6.56	0.88	614	345	nd	103	31	19.8
19.5312	67	1	1	1	1	0	1	0	0	0	14	86	92	0	1	1	1	1	1	1	1	4	0	1	31.09	4.51	764	179	90	84	44	14.9
19.5312	72	1	0	1	0	1	1	0	1	0	16	89	95	0	0	1	1	1	1	1	1	16	1	0	5.84	0.68	150	87	nd	21	152	6.2
19.5312	84	1	1	1	0	0	1	0	0	0	9	86	91	0	3	1	1	0	1	0	0	9	0	0	39.45	0.7	nd	216	nd	nd	nd	6.3
19.5312	85	1	1	0	0	0	1	1	0	0	11	81	86	0	2	1	1	0	1	1	1	11	0	0	49.69	0.85	878	213	nd	78	34	9.4
19.5312	90	1	0	0	0	0	1	0	0	0	8	57	70	1	>28	0	1	1	1	0	1	10	0	0	25.4	nd	nd	278	nd	nd	nd	9.2
19.5918	53	0	1	1	0	0	0	1	0	0	8	58	71	1	>28	1	0	1	1	0	0	8	0	0	39.98	0.81	1184	400	55	91	27	20.7
19.5918	56	0	0	1	0	1	0	0	1	0	13	84	89	0	0	1	1	0	1	1	1	15	0	0	9.33	9.34	135	20	nd	16	191	17
19.6752	70	1	0	1	0	0	0	0	0	0	9	32	58	1	>28	1	1	0	0	0	0	11	0	1	27.99	0.31	646	52	62	91	48	15.2
19.6752	70	1	0	1	0	1	0	1	0	0	9	64	74	1	>28	1	0	0	1	0	0	4	0	1	5.89	0.57	279	189	36	64	36	12.4
19.7055	56	1	0	0	0	0	1	0	1	1	14	64	74	0	24	0	0	0	1	0	0	9	0	0	32.73	1.38	691	326	66	55	35	21
19.7055	77	0	0	1	0	0	1	0	0	0	10	85	71	1	>28	0	0	0	1	0	0	10	0	0	34.93	0.81	477	84	32	48	63	7.5
19.7239	80	1	0	1	0	1	1	0	0	0	10	76	82	0	>28	1	0	0	1	1	1	9	1	0	1.94	0.72	1300	404	45	96	46	9
19.8413	77	0	0	1	0	0	1	0	0	0	11	69	77	0	19	1	1	0	1	1	1	10	0	1	25.5	1.1	664	106	42	75	51	6.7
19.9184	76	0	0	1	0	1	1	0	1	0	9	34	59	1	12	0	0	0	1	0	0	10	0	0	31.44	0.96	475	126	47	41	62	11.8
19.9432	51	0	0	0	0	1	1	0	0	0	7	32	58	1	4	1	0	0	0	0	0	7	0	0	22.4	0.56	868	701	104	116	29	19.2
19.9792	36	1	0	0	0	0	1	0	0	1	12	57	70	1	>28	1	0	1	0	0	1	5	0	0	25.94	0.7	906	147	nd	62	48	5.7
20.0155	48	0	0	0	0	0	1	0	0	1	6	26	55	1	>28	0	0	0	1	0	0	6	0	0	35.57	0.68	601	393	nd	70	47	17.3
20.0474	47	1	1	0	0	0	1	0	1	0	10	38	61	1	>28	0	1	0	0	0	0	8	0	0	6.76	3.36	191	63	33	45	53	7.2
20.0617	47	0	1	0	0	1	0	0	1	0	16	95	111	0	12	1	1	0	1	1	1	14	0	1	12.33	0.85	214	36	39	26	110	24.9
20.0617	62	0	0	1	0	1	0	0	1	1	19	98	124	0	0	1	1	0	1	1	1	19	0	0	19.44	1.56	392	30	53	44	41	4.4
20.0692	54	0	0	1	0	1	0	1	0	0	10	20	52	1	7	0	0	0	0	0	0	5	0	1	18.18	0.71	276	56	64	58	62	8.1
20.0692	72	1	0	1	1	0	0	1	0	0	12	72	79	1	22	0	0	0	1	1	1	13	0	1	37.84	1.22	723	103	52	59	62	13.4
20.1562	73	0	1	1	0	1	0	1	0	0	11	71	78	1	>28	1	1	0	1	0	1	15	0	0	23.41	2.08	338	79	51	69	48	14.2
20.1607	34	0	1	1	0	0	1	0	0	0	12	60	72	1	>28	0	0	0	0	0	0	10	0	0	16.08	1.43	472	191	90	71	41	13
20.1771	49	0	0	0	0	0	1	0	0	0	7	5	37	1	25	0	0	0	0	0	0	5	0	0	14.89	0.23	502	137	52	75	56	7.3
20.1956	42	0	0	0	1	0	1	0	1	0	11	50	67	1	>28	0	0	0	0	1	0	12	0	0	5.35	8.07	256	52	21	25	81	7
20.202	71	0	0	1	0	1	1	1	1	0	9	42	63	1	>28	1	1	0	1	1	1	16	0	1	27.58	2.18	382	147	29	59	64	19.9
20.2449	62	0	0	1	0	1	0	1	1	1	4	32	58	0	7	1	0	0	1	0	1	4	1	0	31.67	0.39	835	201	59	101	34	9.5
20.2812	78	0	1	1	0	1	1	0	0	1	9	82	87	1	1	0	0	0	0	0	0	9	0	0	37.65	0.88	446	168	41	48	60	6.3
20.2812	85	0	1	1	0	1	0	1	1	1	9	79	84	1	>28	1	1	0	2	0	1	9	0	0	20.91	1.24	403	40	33	52	59	8.1
20.3383	54	0	0	0	1	1	1	1	0	1	9	60	72	1	3	0	0	1	1	0	1	7	0	0	11.32	1.18	620	142	51	71	50	5
20.3954	80	1	0	1	0	1	1	0	0	0	13	76	82	0	1	1	0	0	1	0	1	14	0	0	20.53	0.87	545	399	63	53	46	38.3
20.4152	58	0	0	0	0	0	1	0	0	0	14	50	67	1	>28	0	1	0	1	1	0	14	1	1	21.74	0.73	359	179	nd	68	47	11.1
20.4294	73	1	0	1	0	0	1	0	0	0	8	54	69	1	>28	1	1	0	0	0	0	9	0	1	35.59	0.24	781	43	32	62	59	4.7
20.4382	82	1	0	1	0	1	0	0	0	0	8	83	88	0	6	1	1	0	1	1	0	8	1	0	34	nd	502	229	nd	16	51	26.9
20.4783	43	0	0	0	0	0	1	0	0	1	5	50	67	1	>28	0	1	0	0	0	1	3	1	0	40.04	0.75	1191	203	76	95	42	9.7
20.5457	36	1	0	0	0	0	1	0	0	0	11	54	69	1	>28	0	0	1	0	0	1	11	0	0	27.57	0.9	766	237	46	88	41	5.3
20.5693	72	1	0	0	0	0	1	1	0	1	11	50	67	1	26	1	1	0	1	1	0	11	1	0	47.86	1.42	654	420	48	48	55	21.2
20.5714	19	0	0	0	0	0	1	0	0	1	12	74	80	1	>28	0	0	0	0	0	0	12	0	0	39.2	1.39	939	14	65	59	47	0.1
20.6193	53	0	0	0	1	0	0	0	0	1	17	95	111	0	1	1	0	0	1	0	1	17	0	1	30.76	2.71	542	8	57	28	52	0.1
20.6418	20	1	0	1	1	0	0	1	1	1	17	75	81	1	21	0	0	0	0	0	0	16	0	0	25.58	6.07	657	21	43	66	68	0.9
20.7008	73	1	1	1	0	0	1	0	0	1	13	79	118	0	0	1	1	1	1	1	1	13	0	0	14.14	1.06	390	73	57	85	56	1.4
20.7031	76	1	0	1	0	0	1	0	0	1	10	91	100	0	0	1	1	0	1	1	1	18	0	1	14.42	15.52	280	22	20	30	133	16.9
20.7157	58	0	1	1	0	0	1	1	0	1	9	71	78	0	1	1	0	0	1	1	0	9	0	0	22.1	0.94	771	272	34	85	48	56.1
20.7476	18	0	1	0	1	0	0	0	0	0	11	42	63	1	>28	1	1	0	0	0	0	5	0	0	27.77	0.8	nd	209	nd	nd	nd	14.9
20.7476	56	0	0	0	0	0	1	0	0	1	8	57	70	1	>28	0	0	0	0	0	1	7	0	0	15.64	0.32	888	483	61	71	46	11.9
20.7612	31	0	0	0	0	0	0	0	1	1	8	58	71	1	>28	0	0	1	0	1	1	9	0	1	36.59	2.4	876	137	68	70	63	0.9
20.7612	31	0	0	1	0	1	1	0	0	1	13	94	108	0	1	1	0	1	1	1	0	16	0	1	9.21	11.31	206	30	28	31	117	3.7
20.7612	32	1	1	0	0	0	1	0	0	0	9	66	75	1	>28	0	0	1	0	0	0	7	0	0	41.42	0.17	618	170	37	35	56	13.5
20.7612	40	1	0	0	0	1	0	0	0	0	6	52	68	0	2	1	0	0	1	1	1	5	0	0	36.59	0.46	603	149	75	82	40	7.5
20.7612	73	0	1	1	0	1	0	0	0	1	12	78	83	0	5	0	0	0	0	0	1	11	0	0	4.67	0.46	335	152	67	93	44	18.6
20.7612	79	0	1	1	0	1	1	1	0	0	19	96	113	0	3	1	1	1	1	1	1	23	1	nk	18.11	13.96	182	34	nd	24	114	36.9
20.7612	85	0	0	1	0	0	0	1	0	0	12	44	64	0	0	1	0	0	1	0	1	17	0	1	19.88	3.2	408	38	67	42	57	0.8
20.7612	85	0	0	1	0	1	1	0	0	0	4	72	79	1	>28	1	1	0	1	0	1	9	0	1	59.16	0.95	770	185	107	57	44	12.2
20.81	56	1	1	1	0	1	1	1	1	0	12	71	78	1	19	1	1	1	1	0	1	12	0	0	32.58	1.75	691	65	nd	109	32	1.4
20.9042	75	1	0	1	0	1	0	0	0	0	10	32	58	1	>28	1	0	0	0	0	1	9	0	0	18.97	5.32	434	106	63	86	44	7.1
20.9566	53	1	0	1	0	0	1	0	0	0	2	24	54	1	>28	0	0	0	0	0	0	2	0	0	28.97	nd	671	277	nd	39	58	8.5
21.01	80	0	0	1	0	0	1	1	1	1	13	87	93	1	12	0	0	1	1	0	0	11	0	0	22.96	0.94	290	101	36	58	51	9.2
21.0772	70	1	0	1	0	0	0	0	0	0	14	60	72	1	>28	1	0	0	1	1	0	8	0	0	16.58	0.42	724	108	78	78	47	14
21.0772	74	1	0	1	0	1	1	0	0	0	9	40	62	1	>28	1	1	0	1	0	1	10	0	0	38.56	0.26	661	173	52	71	48	7
21.0962	56	1	0	0	0	1	0	1	0	1	11	42	63	1	>28	0	0	0	1	0	0	11	0	1	31.93	0.31	535	82	67	90	40	9.4
21.1073	82	0	0	1	0	0	0	0	0	0	13	75	81	1	>28	1	0	0	0	0	1	6	0	1	9.49	8.93	517	114	49	78	40	12.2
21.1463	36	0	0	0	0	0	1	0	0	0	9	28	56	1	>28	1	1	1	0	0	1	9	0	1	45.33	0.62	782	189	49	91	41	11.8
21.1553	57	0	1	1	0	1	0	1	0	1	16	80	85	0	2	1	1	0	1	1	1	16	0	0	27.73	0.71	992	263	69	78	36	14.2
21.2245	65	0	1	1	0	1	1	1	0	0	9	67	76	1	>28	0	0	1	0	0	0	9	0	0	5.71	1.06	555	236	45	94	47	15.1
21.2245	77	0	1	0	0	1	1	0	0	0	6	80	85	0	24	1	1	1	1	1	1	12	0	1	38.45	2.45	773	946	80	45	41	16.9
21.2245	79	0	0	0	0	0	1	0	0	1	6	32	58	1	6	0	0	0	0	0	0	6	0	0	18.76	0.42	411	148	61	82	43	7.7
21.25	64	0	0	1	0	1	0	1	1	0	18	87	93	0	16	1	1	0	1	0	1	12	1	1	24.57	0.35	486	319	56	74	59	11.6
21.2585	77	1	0	1	0	1	1	0	0	0	9	76	82	1	>28	0	0	0	1	0	0	9	1	1	27.27	2.41	836	419	83	105	38	12.4
21.3578	89	1	0	1	0	0	1	1	0	0	9	81	86	0	4	1	0	1	1	0	1	12	0	0	34.19	0.19	396	185	94	31	107	24.3
21.3593	72	1	0	1	0	1	0	0	0	0	6	54	69	1	>28	1	0	0	0	0	1	6	0	0	33.86	1.79	913	346	49	55	48	39.2
21.3593	93	1	0	1	0	1	1	1	1	nk	14	79	84	1	3	1	0	1	1	0	0	16	nk	nk	17.98	0.81	503	79	42	41	65	25
21.3675	78	1	1	1	0	0	1	0	0	0	10	66	75	1	>28	0	0	0	0	0	0	9	0	0	25.04	0.95	846	39	34	72	52	15.9
21.3839	72	0	0	1	0	1	0	1	0	1	8	66	75	0	8	1	0	0	1	1	1	8	0	0	46.67	0.88	845	245	71	75	42	14.8
21.4533	35	1	0	0	0	0	0	0	0	0	3	11	45	1	>28	0	0	0	0	0	1	2	0	0	6.59	0.51	659	287	120	98	33	11.3
21.4533	61	0	1	1	0	0	0	0	1	0	13	78	83	1	>28	0	0	1	0	0	0	12	1	1	33.49	1.95	971	36	38	67	48	7.5
21.4533	84	0	0	1	0	0	0	1	0	0	15	82	87	1	>28	1	1	0	1	0	1	16	1	0	19.39	0.51	468	82	41	60	54	25.2
21.4844	67	1	0	1	1	0	1	0	0	0	12	90	98	0	11	1	1	0	0	0	0	12	0	0	18.8	1.77	256	74	72	74	47	11.7
21.4844	68	1	1	1	0	1	0	0	0	0	11	81	86	0	0	1	1	0	1	0	1	11	0	0	27.14	1.51	379	175	25	35	80	10.7
21.4844	71	1	0	1	0	1	1	0	0	0	19	96	113	1	>28	0	1	0	1	1	1	19	1	0	33.95	2.49	649	51	40	68	61	15.4
21.4844	81	1	0	1	0	1	1	1	0	0	10	71	78	1	>28	0	0	0	1	0	0	10	0	0	24.94	nd	692	555	nd	75	36	13
21.4844	82	1	0	1	0	1	1	0	0	1	10	58	71	1	>28	1	0	0	0	0	1	10	0	0	26.01	1.77	nd	125	nd	nd	nd	9.6
21.4844	82	1	0	1	0	0	1	0	0	0	10	67	76	0	8	1	1	1	1	0	1	10	0	1	21.22	1.99	354	92	26	46	71	7.5
21.5139	77	0	0	1	0	0	1	0	0	0	9	44	64	1	>28	1	0	0	1	0	1	9	0	0	23.82	0.48	461	110	51	74	49	11
21.6049	21	0	1	0	0	1	0	0	0	0	12	40	62	1	>28	0	0	0	0	0	0	11	0	0	24.11	2.15	580	131	62	70	43	13.3
21.6049	42	0	0	0	0	0	1	0	0	0	3	9	43	1	>28	1	0	1	1	0	1	3	0	0	24.26	1.48	450	151	39	69	54	12.7
21.6049	68	0	0	1	0	1	1	0	1	0	10	60	72	1	>28	0	0	0	1	0	0	10	0	1	23.59	1.66	404	124	75	53	48	13.6
21.6049	70	0	0	1	0	0	0	0	1	0	16	90	98	0	1	1	1	0	1	1	1	16	0	0	16.26	5.8	498	169	60	26	50	6
21.6049	86	0	0	1	0	0	0	0	0	0	14	71	78	1	19	1	0	1	1	0	0	12	1	1	31.84	nd	532	73	74	78	47	12.5
21.6049	89	0	0	1	0	0	1	0	0	0	10	84	89	0	2	1	1	1	1	1	1	10	0	0	20.42	0.35	472	322	28	87	34	63.1
21.6128	84	1	0	1	0	0	0	0	0	0	17	89	95	0	3	1	0	0	1	0	0	17	0	1	11.87	0.46	131	58	37	38	65	14.9
21.6713	83	1	1	1	0	0	0	1	0	1	9	40	62	1	>28	1	0	0	1	1	1	13	1	1	19.11	3.29	676	59	48	81	41	11.9
21.7079	59	0	1	1	0	0	0	0	0	0	9	20	52	1	>28	1	1	0	1	1	1	12	1	0	20.77	0.81	468	52	42	60	58	14.8
21.7079	76	0	0	1	0	0	0	1	0	0	8	64	74	1	>28	1	0	0	1	1	1	5	0	1	20.9	0.88	534	133	48	67	49	15.2
21.7079	81	0	0	1	1	0	0	1	0	1	6	38	61	1	15	0	0	0	0	0	0	1	0	0	27.38	0.47	825	200	71	59	42	6.2
21.7778	70	1	0	1	0	0	0	1	1	0	19	94	106	0	4	1	1	0	1	1	1	19	0	0	6.24	9.22	100	45	nd	23	106	6.9
21.7993	54	1	0	0	0	0	0	1	0	0	11	54	69	1	>28	0	0	0	0	0	0	11	0	0	27.54	0.96	333	56	41	45	50	17.9
21.7993	66	0	0	1	0	0	1	1	0	1	11	69	77	0	15	1	1	0	1	0	1	8	0	1	30.17	0.51	647	72	37	49	60	4.8
21.7993	81	0	nk	1	1	0	0	1	0	0	17	83	88	1	>28	1	0	1	1	1	0	17	0	1	22.84	3.15	556	61	44	31	42	14.3
21.847	22	1	0	1	0	0	0	0	0	0	9	12	46	1	>28	0	0	0	0	0	0	7	1	0	24.17	0.69	513	449	56	45	44	9.9
21.9076	73	1	0	1	0	1	1	0	0	1	12	86	92	1	19	1	0	0	1	0	0	13	1	0	6.29	0.52	842	559	90	73	38	34.4
21.9138	25	0	0	0	1	0	0	0	0	0	8	32	58	1	>28	0	0	0	0	0	0	8	0	0	36.97	1.98	828	114	nd	64	41	2.8
21.9525	79	0	1	1	1	1	1	1	0	0	15	74	80	1	>28	1	1	0	1	0	1	8	0	1	21.7	1.8	448	110	63	71	43	13.4
21.9671	80	1	0	1	0	0	0	0	0	0	10	44	64	0	2	1	0	1	1	1	1	10	1	1	27.22	1.46	556	116	53	62	47	21.2
21.9727	62	0	1	0	0	0	1	1	0	1	7	74	80	1	>28	0	0	0	0	1	0	7	0	0	32.17	1.12	954	102	61	98	36	8.3
22.0386	25	1	0	1	0	1	1	0	0	1	16	94	106	1	>28	1	0	1	0	0	1	16	0	1	49.19	2.61	1180	105	nd	84	39	18
22.0386	74	1	0	1	0	1	0	1	0	0	15	57	70	1	>28	1	0	0	1	0	1	13	nk	nk	35.81	1.48	434	107	52	82	49	23.4
22.0386	78	1	1	1	0	0	1	0	0	0	5	52	68	0	2	1	1	0	1	0	1	11	1	1	35.79	0.36	624	274	68	46	52	17
22.0386	79	0	0	1	0	1	0	0	0	0	8	57	70	0	28	1	1	0	1	1	1	11	1	1	23.28	3.32	422	42	32	52	60	7.8
22.0386	80	1	0	1	0	1	0	0	0	0	13	94	108	0	1	1	0	0	1	1	1	15	1	1	14.14	27.44	711	106	86	86	45	10.3
22.0932	79	0	1	1	0	0	0	0	0	0	6	30	57	1	>28	1	1	0	0	0	0	4	0	0	16.69	nd	nd	196	nd	nd	nd	7.4
22.1453	75	0	0	1	0	0	0	1	0	0	11	78	83	1	>28	1	0	0	1	0	1	6	1	1	35.92	3.45	592	164	73	98	37	16.9
22.1526	65	1	1	1	0	0	1	1	1	0	13	85	90	0	6	1	1	0	1	1	1	20	0	0	5.37	41.39	135	46	nd	23	132	33.4
22.1607	83	0	0	1	0	0	1	0	0	0	10	79	84	1	>28	1	0	1	0	0	1	10	0	0	40.97	1.65	785	234	40	65	41	31.2
22.2041	75	0	1	0	0	0	0	0	0	0	12	85	90	0	19	1	nk	0	1	0	1	12	0	0	32.21	2.42	1250	275	97	19	200	20.1
22.2063	63	1	0	1	0	0	0	0	0	0	12	52	68	1	12	0	1	0	1	1	0	6	1	1	23.68	3.15	956	107	95	89	35	18.4
22.2291	73	0	0	1	0	1	0	0	0	1	9	84	89	1	>28	1	1	0	0	0	0	8	1	1	24.55	0.94	614	101	34	76	67	10.7
22.2656	65	1	0	1	0	1	0	0	0	0	17	81	86	1	>28	1	0	0	1	0	0	7	0	0	17.96	1.16	772	132	87	78	36	7.3
22.3055	68	0	0	0	0	0	1	0	0	1	8	80	85	1	>28	0	0	0	1	0	0	9	0	0	27.42	1.09	629	226	36	43	53	10.9
22.3081	40	1	0	0	1	0	1	1	0	1	9	54	69	1	>28	1	0	0	0	0	1	9	0	0	39.71	1.66	330	92	76	72	58	17.6
22.3133	82	1	0	1	0	1	1	1	0	1	8	50	67	1	12	0	0	0	0	0	0	8	0	0	25.22	nd	451	98	51	67	53	6.1
22.3435	79	0	0	1	0	0	0	0	0	0	4	48	66	1	>28	1	0	0	0	0	0	3	0	0	29.4	0.74	678	194	57	90	47	9.8
22.3537	38	0	0	1	0	1	0	0	0	0	8	22	53	0	10	1	0	0	1	0	1	10	0	1	48.78	5.44	829	52	119	45	56	9.8
22.4813	66	0	1	1	0	1	1	0	0	0	12	86	92	1	>28	0	0	0	0	0	0	7	0	0	13.83	0.57	538	151	55	82	41	19.2
22.4913	23	1	0	0	0	0	1	0	0	0	12	50	67	1	>28	1	0	1	1	0	1	8	0	0	26.88	5.9	477	427	41	63	47	23.8
22.4913	26	1	0	1	0	1	0	0	0	0	9	17	50	1	>28	1	1	0	1	1	1	9	0	0	35.5	0.77	644	187	49	74	44	10.1
22.4913	47	1	0	0	0	1	1	0	0	1	14	71	78	1	>28	1	0	0	1	0	0	14	0	0	23.98	4.26	644	45	50	77	48	9.1
22.4913	48	1	0	0	0	0	1	0	0	0	5	67	76	1	>28	0	0	1	0	0	0	2	0	0	33.38	0.49	493	287	66	81	40	16.2
22.4913	63	0	1	1	1	0	0	1	0	0	14	74	80	1	>28	1	1	0	1	0	0	14	0	0	34.05	0.44	703	211	73	62	47	14.9
22.4913	65	0	0	1	0	0	1	0	0	0	9	52	68	1	>28	1	0	0	1	0	0	9	0	1	49.57	0.25	1050	432	96	25	83	21.5
22.4913	67	1	0	1	0	0	1	0	1	0	10	74	80	1	>28	0	1	1	1	0	1	7	0	0	19.72	4.48	nd	176	nd	41	50	16.6
22.4913	70	0	1	1	1	1	1	1	0	0	11	60	72	1	3	1	1	1	1	1	1	14	1	1	30.26	0.87	557	98	51	43	48	17.1
22.5306	48	0	1	0	1	0	1	0	1	1	11	91	100	1	9	1	1	1	0	1	1	11	1	1	37.25	0.4	695	149	nd	78	31	2.5
22.5306	84	0	0	1	0	0	0	0	0	0	10	66	75	1	>28	1	0	0	1	0	0	10	1	1	26.25	0.49	457	78	36	54	55	11.2
22.571	54	0	0	1	0	0	1	1	1	0	16	69	77	1	>28	1	0	0	0	1	0	16	0	0	19.81	8.05	348	33	82	69	44	14.4
22.5827	81	1	0	1	1	1	1	1	0	0	10	72	79	0	4	1	0	1	1	0	1	10	0	0	41.33	0.4	880	382	nd	30	59	11.1
22.5896	57	0	0	0	0	0	1	1	0	1	7	17	50	1	4	0	0	0	1	0	0	7	0	1	28.12	2.03	nd	168	nd	nd	nd	10.8
22.6422	47	0	0	1	0	0	0	0	0	0	14	80	85	1	>28	1	1	0	1	0	1	12	0	0	32.7	0.46	809	253	77	62	43	10.1
22.6562	58	1	0	0	0	0	1	1	1	0	4	17	50	1	>28	0	0	0	0	0	0	4	0	1	21.67	0.96	536	192	nd	78	43	16.4
22.6562	66	1	0	1	0	0	0	0	0	0	12	30	57	1	>28	1	1	0	0	0	1	11	0	0	14.61	3.86	498	56	35	55	48	7.8
22.7204	72	0	0	1	0	1	1	1	0	0	8	72	79	1	>28	1	0	nk	1	0	1	8	0	0	28.43	2.04	522	242	61	75	37	11.9
22.7204	86	0	0	1	0	1	1	1	1	1	11	66	75	0	0	1	0	1	1	0	1	11	0	0	10.27	1.92	480	240	44	48	58	16.2
22.7732	52	1	0	0	0	0	1	0	0	1	15	91	100	0	0	1	0	0	1	0	1	15	0	0	27.21	2.76	616	38	67	nd	50	0.2
22.83	72	0	1	1	1	1	1	1	0	0	14	83	88	0	10	1	1	0	1	0	1	14	0	0	21.74	8.93	573	31	68	79	39	8.3
22.8395	81	0	0	0	0	1	0	1	0	0	18	93	103	0	0	1	1	0	1	1	1	17	0	0	24.76	0.69	515	46	70	38	53	5.2
22.8571	53	0	0	0	0	0	1	0	1	0	11	66	75	1	15	1	0	1	1	0	1	8	0	0	43.37	0.27	718	294	70	84	47	9.6
22.8571	71	0	0	1	0	0	0	1	0	0	9	74	80	0	1	1	1	0	1	0	1	9	0	1	31.72	0.83	614	162	57	92	55	12.4
22.8571	75	0	1	1	0	1	0	1	1	0	11	81	86	0	8	1	1	0	1	1	0	11	0	0	31.02	7.2	517	63	79	43	69	8.5
22.8571	78	0	0	1	0	1	0	1	0	1	10	64	74	0	21	0	0	0	1	1	0	15	0	1	34.35	13.16	653	168	55	70	61	39.9
22.8571	80	0	0	1	0	0	1	0	0	0	8	82	87	0	0	1	0	1	1	0	0	10	0	0	16.08	0.31	220	61	29	28	130	5.3
22.8624	23	1	0	0	0	0	0	0	1	0	9	20	52	1	>28	0	0	0	0	0	0	6	0	0	24.8	1.4	580	93	61	93	40	9.8
22.8624	59	1	0	0	0	0	0	1	0	1	10	78	83	1	24	0	0	0	1	0	1	10	0	0	29.51	2.07	919	185	nd	69	44	21.8
22.8797	88	0	0	1	0	1	0	0	0	0	7	69	77	1	>28	1	0	0	0	0	0	7	0	0	24.74	1.67	896	191	49	91	37	11.6
22.8928	83	1	1	1	1	1	1	0	0	0	10	82	87	1	>28	0	1	0	0	0	0	11	0	0	26.77	1.26	641	58	52	48	60	8.5
22.8931	59	0	0	1	0	0	1	0	0	1	4	46	65	1	>28	1	0	1	0	0	0	4	1	1	26.08	4.77	470	200	61	50	38	25.7
22.9481	67	0	0	0	1	0	1	0	0	0	9	44	64	1	>28	1	0	0	1	0	1	9	0	0	36.78	0.45	779	394	50	70	44	15.7
22.9854	66	0	0	1	0	1	0	0	0	0	11	58	71	0	0	1	1	0	1	1	1	18	0	1	23.74	22	429	10	31	42	91	9.3
22.9854	73	0	1	1	0	0	1	0	0	0	12	80	85	0	1	1	1	0	0	1	0	12	0	0	12.23	0.85	717	233	95	75	36	12.8
23.0112	64	1	0	0	0	1	0	0	0	0	9	50	67	0	4	1	1	0	1	1	1	9	0	1	20.56	0.47	680	140	50	70	29	20.8
23.03	54	0	1	1	0	0	0	0	0	0	5	7	41	1	>28	0	0	0	0	0	0	5	0	0	26.35	0.97	596	95	79	85	85	23.5
23.03	58	1	0	1	0	0	0	0	1	0	17	84	89	0	7	1	0	1	1	1	1	15	0	0	12.54	11.94	338	16	22	28	59	24.2
23.03	80	0	0	0	0	0	1	0	1	1	14	98	124	0	1	1	0	1	1	1	0	14	1	1	19.24	13.15	324	110	29	53	47	11.5
23.04	55	0	0	1	0	0	0	0	0	0	10	2	32	1	>28	0	1	0	0	0	0	3	1	0	1.79	1.07	562	171	76	54	44	15.1
23.04	70	0	0	1	0	0	1	0	0	1	11	52	68	1	>28	1	1	1	1	0	0	11	0	1	37.91	0.38	556	163	60	56	61	11.5
23.0469	73	1	0	1	0	0	0	1	0	0	12	46	65	1	>28	1	1	0	1	0	1	11	0	0	13.83	1.45	444	69	48	86	50	11.5
23.0469	82	0	0	1	0	1	1	0	0	0	9	24	54	1	>28	1	0	0	0	0	0	11	0	1	31.1	0.51	558	63	47	78	51	8.3
23.1111	69	1	0	0	0	0	1	0	0	0	2	9	43	1	>28	0	0	1	0	0	0	2	0	0	45.57	0.28	nd	273	nd	nd	nd	13.6
23.1241	83	0	0	0	0	1	1	1	0	0	9	86	91	1	>28	0	0	0	0	0	1	9	0	1	26.52	0.51	451	170	71	67	44	24.9
23.1405	60	1	0	0	0	0	0	0	0	1	9	93	103	0	12	1	0	0	0	0	1	14	1	0	61.04	nd	470	37	54	54	41	0.2
23.1473	36	1	0	0	0	0	1	0	0	0	8	38	61	1	>28	0	0	1	0	0	1	8	0	0	40.72	nd	nd	279	nd	nd	nd	18.2
23.1481	62	0	1	0	0	0	0	0	0	0	11	48	66	1	>28	0	1	1	0	0	1	13	0	1	25.78	1.45	489	71	58	90	51	7.9
23.1481	67	0	1	1	0	1	1	0	0	0	11	26	55	1	>28	1	1	0	1	0	1	11	0	1	39.49	0.24	1037	216	47	89	43	6.2
23.1481	72	0	0	0	1	0	1	0	0	1	7	76	82	0	13	1	0	1	0	0	1	8	0	0	46.98	0.83	1197	135	65	67	46	15.3
23.1481	79	0	1	1	1	0	0	0	0	0	13	91	100	1	>28	1	1	0	1	1	0	20	0	1	29.25	2.35	533	75	61	63	68	14.9
23.1481	80	0	0	1	0	0	1	0	0	0	10	75	81	1	>28	0	1	0	0	0	0	11	0	0	35.1	0.53	467	66	38	58	60	9.5
23.1834	35	1	1	0	0	0	0	0	0	0	2	2	32	1	>28	0	1	0	1	0	1	8	0	0	23.95	1.05	492	142	46	51	56	11.3
23.1834	77	0	0	1	0	1	0	1	0	1	11	88	94	0	23	1	0	1	1	1	1	11	1	1	45.5	0.95	804	80	55	77	59	6.6
23.1905	66	0	1	1	0	1	0	0	0	0	9	36	60	1	>28	1	0	0	1	0	1	9	1	0	22.63	0.66	669	206	92	62	32	12.6
23.255	43	1	0	1	0	0	0	0	0	0	17	79	84	1	>28	1	1	0	0	0	1	17	0	0	35.62	8.81	828	81	74	62	37	14.8
23.2912	43	0	0	1	1	0	1	0	0	0	5	16	49	1	>28	0	0	0	0	0	0	5	0	0	15.51	0.38	545	234	68	84	36	12.8
23.2912	70	0	0	0	0	0	1	1	1	1	12	88	94	0	3	1	1	0	1	1	1	13	0	1	16.99	6.59	381	86	33	44	49	21.1
23.3011	65	0	0	0	0	0	0	0	0	0	3	34	59	1	>28	0	0	0	0	1	0	3	0	0	33.7	3.29	529	360	50	60	34	26.2
23.3067	91	1	0	1	0	1	1	0	0	1	7	78	83	0	9	1	1	1	1	0	1	7	0	0	30.45	0.55	524	349	nd	104	34	10.5
23.3234	82	0	0	1	0	0	0	0	0	0	11	54	69	1	>28	1	0	0	1	0	1	7	0	1	25.91	0.78	800	470	92	83	38	11.9
23.3341	55	0	0	0	0	0	1	0	0	0	13	54	69	0	15	1	1	1	1	0	1	11	1	0	40.91	0.63	794	29	65	83	50	14.2
23.3747	73	0	0	1	0	1	0	0	0	1	10	90	89	0	0	1	0	0	0	0	1	10	1	1	28.7	1.99	820	309	53	62	45	16.9
23.3887	43	0	0	0	0	0	1	0	0	1	11	60	72	0	1	1	0	1	1	1	1	11	0	1	7.49	0.57	569	701	76	91	31	18.1
23.3887	58	0	0	0	0	0	1	0	1	0	17	86	92	0	27	1	1	1	1	1	1	17	1	1	18.59	2.19	360	110	38	57	33	2.1
23.3887	59	0	0	0	0	0	1	0	0	1	13	82	87	1	>28	0	1	1	0	0	0	13	0	0	26.29	nd	nd	75	nd	nd	nd	21.2
23.4221	85	1	0	1	0	1	1	0	0	0	6	69	77	0	6	1	0	1	1	0	1	5	1	0	26.12	nd	792	351	68	73	46	27.3
23.4375	51	1	0	1	0	0	0	0	0	0	11	44	64	1	>28	1	0	0	0	0	0	9	0	1	22.07	0.47	464	116	77	65	45	25.2
23.4375	70	0	0	1	1	1	0	0	1	0	12	67	76	0	1	1	0	0	1	1	1	12	0	1	nd	3.4	208	57	40	69	61	4.6
23.4375	78	1	0	1	0	0	1	0	0	1	6	79	84	0	>28	1	1	0	1	0	1	6	0	0	33.51	0.64	482	215	38	34	69	8.1
23.4375	78	1	0	0	0	1	1	0	0	0	12	71	78	1	20	0	0	0	1	0	0	9	1	1	40.64	0.4	767	105	26	55	70	6.1
23.4375	86	1	0	1	0	0	0	0	0	0	12	69	77	1	17	0	0	0	1	0	0	11	0	0	28.62	1.99	466	54	43	63	48	8.6
23.4509	68	0	0	1	0	1	0	0	0	0	13	44	64	0	7	1	1	0	1	0	1	14	1	1	50.4	1.28	713	46	45	66	50	21.3
23.5294	72	0	1	1	0	1	1	1	0	0	12	75	81	1	12	1	1	0	1	1	1	12	1	0	35.71	1.76	592	158	44	26	52	14.1
23.5294	83	1	0	1	0	0	1	0	0	1	6	42	63	0	12	1	0	1	1	0	0	6	0	0	22.59	0.49	nd	390	nd	nd	nd	23.2
23.5457	37	0	0	1	0	1	0	0	0	0	10	10	44	1	>28	0	0	0	0	0	1	10	0	0	18.62	3.13	1223	172	93	75	33	15.2
23.5457	54	0	1	1	1	1	0	0	0	0	4	24	54	1	>28	1	1	0	0	0	0	4	1	0	33.7	1.23	688	153	57	45	46	5.5
23.5883	80	1	0	1	0	0	0	0	0	0	10	46	65	1	>28	0	0	0	1	0	1	10	0	1	25.79	0.9	nd	112	nd	nd	nd	21.9
23.5883	80	1	1	1	0	0	0	0	1	0	12	83	88	0	>28	1	1	0	1	1	0	12	1	0	16.06	6.44	496	74	42	68	58	4.6
23.6244	65	0	0	0	0	1	0	1	0	0	8	24	54	1	>28	1	0	0	1	1	1	8	1	1	44.16	4.02	800	146	86	37	69	30.3
23.6244	73	0	0	1	0	1	0	1	0	0	13	81	86	1	>28	1	1	0	1	0	1	14	0	1	30.11	1.39	465	71	56	79	47	10
23.6614	55	1	0	1	0	0	1	0	0	0	14	80	85	1	>28	1	0	0	1	1	0	14	0	1	22.84	1.11	581	142	58	72	42	1
23.6614	80	0	0	1	0	1	0	1	0	0	13	48	66	1	17	1	0	0	1	0	1	8	0	1	25.66	2.14	571	239	64	64	50	13.9
23.6614	82	0	0	1	0	1	0	1	0	0	10	34	59	1	>28	0	0	0	1	0	0	14	1	0	27.23	0.56	608	47	52	79	65	7.9
23.6669	74	0	1	1	0	1	0	0	0	0	13	72	79	1	3	1	1	0	1	1	1	15	1	1	34.39	0.48	796	232	76	108	36	11.7
23.6713	49	0	0	0	0	1	0	1	0	0	9	26	55	0	3	1	0	1	1	0	1	12	0	0	45.67	4.79	784	87	54	70	54	4.8
23.6713	78	0	0	1	0	1	0	1	1	0	9	30	57	1	>28	1	0	0	1	0	1	12	0	0	14.43	3.49	466	304	59	42	55	24.9
23.7022	51	0	1	1	0	0	1	0	1	0	9	74	80	1	>28	0	0	0	0	1	0	9	0	0	21.2	1.62	319	263	35	50	61	44.6
23.7387	49	1	0	1	0	1	0	1	0	0	16	76	82	1	>28	1	1	0	1	0	1	11	0	1	22.08	1.14	495	149	83	67	49	27.4
23.7387	74	1	0	1	0	0	0	0	0	0	11	48	66	1	>28	1	1	0	1	0	1	11	0	0	12.96	0.45	333	78	36	37	73	10
23.7654	52	0	0	1	0	1	1	0	0	0	8	32	58	0	7	1	1	1	1	1	1	10	1	1	1.62	2.02	589	87	46	77	50	4.5
23.7812	65	1	0	1	0	1	0	0	0	1	13	76	82	1	>28	1	1	1	1	0	1	15	0	1	19.48	0.84	566	81	32	60	53	11.8
23.7812	76	0	1	1	0	1	1	0	0	0	8	75	81	1	>28	1	1	0	0	1	1	7	0	0	28.98	0.23	542	577	58	51	51	19.7
23.7954	53	1	0	0	0	1	0	0	0	1	4	28	56	1	>28	1	0	0	1	1	1	12	0	0	21.87	0.58	609	87	52	87	55	9
23.7954	83	1	0	1	0	1	0	0	0	0	9	80	85	1	>28	1	1	0	1	1	0	9	0	0	27.48	0.37	615	nd	85	102	39	21
23.8367	62	0	0	1	0	1	0	1	0	0	11	52	68	1	>28	1	1	0	0	0	0	9	0	1	28.87	0.56	629	81	84	73	41	6.6
23.8751	26	1	0	0	0	0	0	0	0	0	6	20	52	1	>28	1	0	1	0	0	0	7	0	0	44.03	0.26	nd	471	nd	nd	nd	22.4
23.8751	32	1	0	0	0	0	0	0	1	0	3	19	51	1	>28	0	1	0	0	0	1	3	0	0	33.38	0.17	554	157	88	105	33	14
23.8751	42	1	0	0	0	0	1	0	0	1	9	57	70	1	>28	1	0	1	0	0	0	8	0	1	39.78	2.23	414	132	50	70	51	20.8
23.8751	64	1	0	1	0	0	1	1	0	1	12	86	92	1	14	1	0	1	1	1	0	12	0	0	23.19	4.08	275	85	32	46	78	17.8
23.8751	84	1	1	1	0	0	1	1	0	0	10	76	82	0	6	1	1	1	1	0	1	11	0	0	22.54	1.48	428	47	29	60	62	8
23.8884	77	0	0	1	0	0	1	0	0	0	10	42	63	1	>28	1	0	0	0	0	0	7	0	0	23.78	0.47	545	38	62	71	44	6.7
23.9591	80	0	1	1	0	1	1	1	0	0	11	93	103	1	>28	0	1	0	1	0	0	13	0	0	30.56	1.74	487	253	48	63	40	15.2
24.0346	70	1	0	1	0	0	0	0	0	1	12	46	65	1	>28	1	0	0	1	0	1	17	0	1	25.57	2.26	583	54	84	78	50	7.5
24.093	37	1	1	1	0	0	0	1	0	0	7	13	47	1	>28	1	1	0	0	0	0	6	0	1	25.3	0.62	780	374	103	101	38	16.2
24.093	42	0	0	1	0	0	0	0	0	0	16	78	83	1	>28	1	0	0	1	0	0	16	0	1	26.16	16.03	463	61	36	41	81	10.9
24.093	73	0	0	1	0	0	0	0	0	0	3	38	61	1	>28	1	1	0	0	0	1	9	0	0	20.58	0.94	823	200	78	79	44	8.8
24.093	84	0	0	1	0	0	0	0	0	0	10	66	75	1	>28	1	0	0	1	0	0	10	0	1	27.43	1.29	891	179	77	112	30	13.2
24.1588	64	0	0	0	0	1	1	1	0	0	10	48	66	1	>28	1	1	1	0	0	1	10	0	0	52.22	2.87	758	110	46	79	51	4
24.2202	40	0	0	0	1	0	0	0	0	0	12	44	64	1	>28	1	0	0	0	0	0	12	0	1	2.16	3.33	696	115	50	53	55	2.6
24.2202	67	0	0	1	0	0	0	1	0	0	13	60	72	0	0	1	0	0	1	1	0	15	0	1	19.14	11.9	320	18	30	nd	81	12.3
24.2215	17	1	0	0	0	0	1	0	0	0	5	13	47	1	>28	0	0	0	0	0	0	5	0	0	23.24	0.22	417	190	64	90	43	8.1
24.2215	23	0	0	0	0	0	0	0	0	0	8	42	63	1	>28	0	0	0	0	1	0	8	0	0	45.08	3.07	815	269	68	70	47	10
24.2215	63	0	0	1	0	1	1	1	1	0	10	86	91	1	>28	1	1	0	1	1	1	14	0	1	27.85	3.61	260	38	39	48	52	11.3
24.2215	66	0	1	1	0	0	1	0	1	1	10	71	78	1	>28	1	0	1	0	0	1	11	0	0	36.18	2.19	710	189	52	65	42	19.9
24.2215	72	0	0	1	0	1	1	0	0	1	10	42	63	1	>28	1	1	0	1	0	1	9	0	0	30.84	1.72	567	115	59	54	52	11.8
24.2215	76	0	0	0	0	0	0	0	0	1	8	72	79	0	14	0	0	0	1	0	1	8	0	0	25.46	nd	817	243	nd	69	44	11.8
24.2215	76	0	0	1	0	0	0	0	0	0	13	89	95	0	4	1	0	0	1	1	1	13	1	0	26.26	3.37	474	62	38	35	68	13.4
24.2215	79	0	0	0	0	0	1	0	0	1	12	79	84	1	27	0	1	1	0	0	0	12	0	1	39.54	2.13	863	128	61	81	43	8
24.2215	80	0	0	1	0	0	1	0	0	1	8	32	58	1	>28	0	1	0	0	0	0	7	0	0	40.47	0.76	711	241	63	96	35	13.1
24.2215	80	1	0	0	0	0	1	0	1	0	16	94	106	1	>28	1	1	0	1	0	1	16	1	1	29.32	10.31	570	75	51	47	47	12.4
24.2215	81	0	0	1	0	0	0	0	0	0	12	58	71	1	>28	0	0	0	1	0	0	11	0	0	24.06	1.71	662	127	80	80	39	13
24.2215	82	0	0	1	0	1	1	1	1	0	14	81	86	0	9	1	1	1	1	1	1	18	1	1	17.15	2.71	564	77	76	97	41	21
24.2215	86	0	1	1	0	1	0	0	0	0	4	69	77	0	2	1	0	0	0	0	1	4	1	0	29.2	0.57	642	488	97	84	29	16.4
24.2215	90	0	0	1	0	1	1	0	0	0	9	52	68	1	8	0	0	0	0	0	0	9	0	0	25.19	1.31	435	116	38	40	62	9.4
24.2424	47	1	0	1	0	1	1	0	0	1	13	72	79	1	>28	0	0	1	0	1	1	13	0	0	26.41	3.5	591	105	82	67	39	13.8
24.281	71	1	0	1	0	1	0	0	0	1	14	98	124	0	1	1	0	0	1	0	1	14	0	0	34.71	0.7	642	22	73	63	41	0.1
24.3072	76	0	1	0	0	1	0	0	0	0	8	76	82	1	>28	1	1	0	0	0	1	8	0	0	22.48	0.57	427	233	80	69	45	6.2
24.3911	62	0	0	1	0	0	0	0	0	0	6	32	58	1	>28	0	0	0	0	0	0	7	0	0	17.98	0.8	571	202	79	77	30	10.4
24.4193	71	0	0	1	1	0	0	1	0	1	8	86	92	1	>28	1	0	0	1	0	0	8	0	0	31.56	0.98	nd	70	nd	nd	nd	15.4
24.4418	75	0	1	1	0	1	1	0	0	1	5	28	56	1	>28	0	0	0	0	0	0	5	0	0	28.37	nd	622	158	45	79	41	10.2
24.4444	59	1	1	0	0	1	0	0	0	0	7	16	49	1	>28	0	0	0	0	0	1	7	0	0	32.66	0.43	692	376	78	118	42	23.2
24.4646	74	1	0	1	0	0	0	1	0	0	9	58	71	1	23	1	0	0	1	0	0	9	0	0	33.01	nd	881	385	nd	57	35	19.5
24.4898	38	0	1	0	0	1	1	0	1	0	12	60	72	1	11	0	0	0	0	1	1	12	0	0	11.73	1.67	684	113	37	63	51	16.9
24.4898	47	0	0	0	0	0	1	0	0	0	8	19	51	1	>28	1	0	1	0	0	0	8	0	0	33.62	1.17	409	150	76	91	40	17.3
24.4898	48	0	0	1	0	0	1	1	1	0	20	92	102	0	1	1	0	0	1	1	1	20	0	0	26.3	15.88	437	21	32	44	60	13.7
24.4898	66	0	0	0	0	0	1	1	0	0	12	69	77	1	>28	0	1	1	1	0	0	12	0	0	41.62	1.82	679	195	nd	88	37	2.7
24.4898	77	0	0	1	0	0	0	0	0	1	10	34	59	1	>28	1	0	0	0	0	0	10	0	0	37.69	1.72	720	134	55	84	46	11.9
24.4898	83	0	0	1	1	1	0	1	0	0	11	88	94	0	9	1	1	1	1	0	1	11	1	0	38.59	0.55	970	244	50	71	53	12.1
24.5089	74	0	0	1	0	1	0	0	0	1	12	34	59	0	3	1	0	0	1	1	1	10	0	1	49.57	3.64	448	137	79	93	45	17.8
24.539	83	1	1	1	0	1	1	0	0	0	7	72	79	1	27	0	1	1	0	0	0	7	0	0	27.26	0.24	559	251	39	69	48	7
24.5435	73	0	0	1	0	1	0	0	0	0	11	84	89	1	>28	0	0	0	1	0	0	11	0	1	25.58	3.08	917	465	55	60	40	15.7
24.6094	63	1	0	0	1	0	0	0	0	1	7	24	54	1	>28	1	1	0	0	0	0	7	0	0	53.05	0.35	1060	133	53	84	48	14.1
24.6181	73	0	0	1	0	0	0	0	0	0	12	82	87	1	3	1	1	0	1	0	0	9	0	0	23.57	1.09	374	159	57	55	44	14.2
24.623	82	0	0	0	0	0	1	0	0	0	12	86	91	1	23	1	0	1	1	0	1	12	0	0	36.68	1.04	1153	493	50	75	34	24.5
24.6548	63	1	0	1	0	0	0	0	0	0	12	42	63	1	>28	1	0	0	1	0	1	8	1	1	41.12	0.71	733	371	119	99	27	13.3
24.6559	85	0	1	1	0	1	1	1	0	0	12	81	86	1	>28	1	1	1	1	1	1	12	1	1	44.33	1.62	568	109	53	67	46	14.4
24.6711	83	1	0	1	1	0	1	1	0	0	13	87	93	1	>28	1	1	0	1	1	1	20	0	1	22.65	3.1	343	22	41	55	54	18.4
24.677	67	0	0	1	0	0	0	0	0	0	14	62	73	1	>28	1	1	0	1	0	0	14	0	1	28.09	1.24	422	132	71	91	42	4.6
24.6914	20	0	1	0	0	0	1	0	1	0	9	24	55	1	>28	0	0	0	0	0	0	9	0	1	25.22	1.16	769	152	56	69	51	13
24.6914	21	0	0	0	0	1	1	0	0	1	14	91	99	0	2	1	1	0	1	0	1	15	0	1	17.44	4.56	530	12	35	53	48	1
24.6914	33	0	0	0	0	0	0	0	0	1	14	79	84	0	0	1	1	1	1	1	1	14	0	0	7.4	14.31	272	131	56	39	65	21.3
24.6914	35	0	0	0	0	0	0	0	0	0	8	16	49	1	>28	1	0	0	0	0	0	3	0	0	25.18	1	926	265	81	99	40	8.4
24.6914	43	0	1	1	0	0	0	0	0	0	8	36	60	1	>28	0	1	0	0	0	1	8	0	0	15.91	0.63	575	158	76	80	45	10.5
24.6914	48	0	1	1	1	1	0	0	0	0	11	74	80	1	>28	0	1	0	0	0	0	9	0	1	16.85	0.88	861	335	102	75	34	16.6
24.6914	49	0	1	0	0	1	1	0	1	0	10	60	72	1	>28	0	1	1	0	1	1	10	1	0	27.88	2.54	861	189	57	89	42	16
24.6914	53	0	0	0	0	1	0	0	0	0	10	71	78	1	>28	0	0	0	0	0	1	8	0	0	36.36	0.9	894	296	74	71	36	17.6
24.6914	53	0	0	0	0	0	1	0	0	0	12	60	72	1	>28	0	0	1	1	0	1	13	0	1	44.76	2.53	654	268	57	69	52	15.6
24.6914	56	0	0	0	0	0	1	0	0	1	12	60	72	1	>28	1	0	0	0	0	1	12	0	0	26.34	2.83	nd	157	nd	nd	nd	14.8
24.6914	62	0	0	1	0	0	0	0	0	0	14	46	65	1	>28	1	0	0	1	0	1	12	0	0	21.77	0.53	616	65	70	87	44	7.7
24.6914	65	0	0	1	0	1	0	0	0	1	7	67	76	1	22	0	0	0	0	0	1	7	0	0	32.23	0.42	926	119	57	91	38	7.1
24.6914	65	1	0	1	0	1	0	0	1	0	8	22	53	1	>28	1	1	0	0	0	1	9	0	0	30.05	1.99	571	80	48	75	44	12.1
24.6914	67	0	0	1	0	0	1	0	0	0	7	26	55	1	>28	0	1	0	0	0	1	2	1	1	26.26	0.53	820	181	60	91	41	9.6
24.6914	79	0	1	0	0	1	1	1	0	1	17	87	93	0	1	1	1	1	1	1	1	17	0	0	30.51	9.03	731	127	53	80	41	12.4
24.7252	53	0	0	1	0	0	1	1	0	0	6	57	70	1	11	1	1	1	1	1	1	6	1	1	31.62	nd	1200	837	46	68	36	39.9
24.7409	66	1	0	1	1	1	1	0	0	1	15	97	119	0	18	1	0	1	0	0	1	15	0	0	35.42	0.53	nd	581	nd	nd	nd	18.7
24.7676	78	0	0	1	0	0	0	0	0	0	8	24	54	1	>28	1	1	0	1	1	1	13	1	0	24.06	0.52	602	97	40	49	53	15.3
24.8016	81	1	0	1	0	1	1	0	0	0	8	48	66	0	0	1	0	1	1	0	1	8	0	0	51.91	0.82	783	177	48	88	56	16.9
24.8163	46	0	0	1	0	0	1	0	0	0	8	34	59	1	>28	1	1	0	0	0	1	8	0	0	26.14	0.56	527	86	54	61	52	7.1
24.8356	40	0	0	0	1	0	0	0	0	0	7	16	49	1	>28	0	0	0	0	0	0	7	0	0	24.52	1.92	nd	413	16	73	50	7.4
24.8356	43	0	0	1	0	1	0	1	0	0	13	42	63	1	>28	1	0	0	1	0	1	13	0	1	22.85	0.38	368	123	48	79	46	10.1
24.8356	56	0	0	0	0	0	0	0	1	1	11	69	77	0	>28	1	0	0	0	1	0	11	0	0	16.88	15.44	196	278	20	42	69	18.5
24.8356	56	0	0	0	0	1	0	0	0	0	7	52	68	1	>28	1	0	0	0	0	1	8	0	0	17.08	1.74	744	338	57	59	36	22.4
24.8356	69	0	0	1	0	1	0	0	0	0	11	44	64	0	0	1	0	0	0	0	0	11	0	0	2.57	1.55	408	232	78	60	38	10.4
24.8356	70	0	0	1	0	1	0	0	0	0	8	62	73	0	0	1	0	0	0	1	1	14	1	1	40.48	3.98	1146	326	105	47	46	21.8
24.8356	77	0	1	1	0	0	0	0	0	0	12	42	63	0	24	1	1	1	1	0	1	14	1	1	42.59	5.09	366	94	65	73	41	11
24.8356	79	0	0	1	0	0	0	0	0	0	15	79	84	0	2	1	0	1	1	1	1	15	0	1	41.96	5.67	742	83	47	50	45	13.9
24.8358	84	1	0	1	0	1	0	1	0	0	11	71	78	1	>28	1	1	0	1	0	1	9	0	1	28.89	0.49	680	153	69	68	45	7.2
24.8584	61	0	0	0	0	0	1	0	0	1	10	58	71	0	18	1	1	1	1	1	1	12	1	0	49.72	1.25	1325	178	nd	70	50	4.5
24.9108	66	1	0	0	0	1	0	1	0	0	7	34	69	1	>28	1	0	0	1	0	1	4	0	0	15.17	0.48	554	104	76	82	37	8.2
24.9307	45	0	0	1	1	1	1	1	0	0	19	95	112	0	0	1	0	1	1	0	1	19	0	0	29	1.38	317	58	59	40	65	30.9
24.9581	81	1	0	1	0	0	1	1	0	0	16	96	117	0	0	1	0	0	1	1	1	16	0	0	40.2	0.62	818	239	57	59	47	10.1
24.968	71	0	0	1	0	1	1	1	0	0	7	28	56	1	>28	1	1	1	0	0	0	6	0	0	31.02	0.41	625	248	71	88	36	7.8
24.974	92	1	0	1	0	1	0	0	0	0	4	16	49	1	>28	0	0	0	0	0	0	4	0	0	47.5	nd	965	245	101	127	25	10.8
25	66	1	0	1	0	1	0	0	0	0	10	66	75	1	>28	1	1	0	1	0	1	10	0	0	27.44	1.25	818	154	80	40	39	23.2
25.0135	77	0	1	1	0	0	0	0	0	0	14	54	69	1	>28	1	0	0	1	0	0	14	0	1	27.82	1.52	573	43	58	96	50	7.1
25.0574	66	0	0	1	0	0	1	0	0	1	8	64	74	1	18	1	0	1	1	0	1	8	0	1	22.48	0.41	538	323	50	85	42	14.3
25.0593	74	0	0	1	0	0	0	0	0	0	11	34	59	1	>28	1	1	0	1	0	0	11	0	1	28.75	1.11	588	58	62	76	50	7.9
25.204	86	1	0	0	0	1	1	0	0	0	9	80	85	1	11	1	0	1	1	0	1	8	0	0	27.06	0.62	470	127	25	44	82	12.2
25.2363	76	1	0	1	0	0	1	0	0	1	8	72	79	1	>28	1	1	1	0	0	1	6	0	1	29.5	0.36	547	117	46	72	54	16.2
25.3515	77	0	1	1	0	1	0	0	1	0	9	60	72	1	>28	0	0	0	0	1	0	9	0	0	39.48	5.85	606	358	43	73	43	26.2
25.3515	79	0	1	1	0	1	0	1	0	0	7	72	79	1	8	0	0	0	1	0	1	7	0	0	19.4	0.32	654	220	82	96	35	17.2
25.3906	42	1	0	1	1	1	1	1	0	0	14	74	80	1	>28	0	1	0	1	0	1	14	0	1	31.66	0.89	1015	75	88	86	41	4.2
25.3906	57	1	0	1	0	1	0	0	0	0	12	16	49	1	>28	0	0	0	0	0	0	8	0	0	21.94	2.48	564	81	87	68	43	9
25.3906	60	1	1	1	0	0	1	0	0	0	11	40	62	1	>28	0	1	1	0	0	1	13	1	1	30.63	nd	931	495	65	83	42	12.1
25.3906	60	1	0	1	0	1	0	0	0	0	11	64	74	1	5	0	0	0	0	0	0	3	0	0	24.59	0.75	1195	152	91	91	41	13.9
25.3906	62	1	0	0	0	0	1	0	0	1	4	42	63	1	>28	1	0	1	0	0	1	8	0	1	29.34	1.3	520	531	65	54	43	15
25.3906	77	1	0	1	0	0	0	0	0	0	11	52	68	1	20	1	1	0	1	0	1	10	0	1	27.55	1.89	435	61	49	52	57	5.6
25.3906	80	1	0	1	0	0	0	0	0	0	12	86	91	0	1	1	0	0	0	1	1	14	0	0	22.36	5.67	441	105	52	53	41	15.1
25.3934	75	0	0	0	0	0	0	0	0	0	6	22	53	0	14	1	1	1	1	1	1	10	1	1	32.13	1.71	632	444	46	59	49	28.7
25.4694	72	0	0	1	0	1	0	0	0	0	12	52	68	1	>28	1	0	0	1	0	0	11	0	1	29.36	0.88	498	145	52	68	54	11.8
25.5102	54	1	0	0	1	0	0	0	0	0	11	26	55	1	>28	0	0	0	0	0	0	11	0	0	19.95	0.59	564	67	65	80	98	7.3
25.5354	44	0	1	0	0	1	1	0	0	0	14	48	66	1	>28	1	1	0	1	0	1	15	0	0	48.07	1.61	626	60	73	69	55	10.8
25.5593	70	1	0	1	0	1	0	0	0	0	15	78	83	1	>28	1	0	0	1	0	1	15	0	1	23.86	1.71	459	51	35	41	61	29.2
25.5593	79	0	0	1	0	0	1	0	0	0	8	40	62	1	>28	1	0	0	0	0	0	8	0	0	21.5	0.51	898	250	68	87	39	8.8
25.5937	74	0	0	1	0	0	0	0	0	0	9	32	58	0	24	1	0	1	1	0	1	12	0	0	42.7	1	668	74	36	54	52	21.4
25.6055	51	0	0	1	0	0	0	0	0	0	8	34	59	1	3	1	0	0	0	0	0	7	0	0	17.93	0.41	566	232	64	89	34	13.7
25.6055	77	0	0	1	0	0	1	1	1	1	12	82	87	1	>28	0	0	0	1	0	0	12	0	1	44.03	7.47	1040	284	nd	91	36	9.6
25.6055	78	0	0	1	0	1	1	0	1	0	11	75	81	1	23	0	1	0	1	1	0	11	0	0	22.51	2.35	417	234	nd	46	59	11.4
25.6312	55	1	0	1	1	0	0	0	0	0	8	34	59	1	>28	1	0	0	0	0	0	8	0	1	34.57	1.3	1184	283	nd	110	38	10.2
25.7117	43	1	0	1	0	0	0	1	0	0	18	79	84	1	>28	0	0	0	1	1	0	18	1	0	32.59	0.82	606	38	60	62	70	9.4
25.7117	58	0	1	1	1	0	0	0	0	0	12	52	68	1	>28	1	1	0	1	0	0	12	0	1	27.87	1.82	993	244	72	81	48	14.1
25.7117	58	1	0	1	0	1	0	0	0	0	3	22	53	0	9	1	1	0	1	0	1	7	1	0	42.62	0.85	525	315	60	81	40	18.6
25.7117	61	1	0	1	0	0	0	0	0	0	14	40	62	1	>28	1	1	0	0	0	1	13	0	1	15.35	4.09	394	45	41	60	108	4.4
25.7117	62	1	0	0	0	0	0	0	1	0	11	94	108	0	2	1	0	0	1	1	1	11	0	0	22.86	3.62	343	52	22	58	56	24.3
25.7117	65	0	1	1	0	0	0	0	0	0	12	81	86	0	23	1	0	0	0	0	1	5	0	0	26.48	0.94	1043	459	93	71	44	28.1
25.7117	70	1	0	0	0	0	1	1	1	0	13	72	79	1	>28	1	1	1	1	1	1	14	0	0	33.27	3.69	552	208	34	39	46	19.9
25.7117	78	0	1	1	0	0	0	0	0	0	9	46	65	1	>28	0	0	0	1	0	0	9	0	0	17.5	1.28	493	78	55	86	37	11.7
25.7117	84	1	0	1	0	1	1	1	0	0	10	82	87	1	22	0	1	0	1	0	0	10	0	0	24.17	5.62	799	168	nd	63	37	29.6
25.7117	86	1	1	0	0	0	1	0	0	1	9	88	94	0	0	1	0	0	1	0	1	9	0	0	nd	0.42	317	201	47	48	48	6.8
25.7122	51	0	0	0	0	1	1	0	0	1	2	2	31	1	>28	0	0	0	0	0	0	3	0	1	23.54	0.75	840	197	nd	89	32	12
25.8264	57	0	1	0	0	0	0	0	0	0	9	26	55	1	>28	0	0	0	0	0	0	9	0	0	11.31	nd	550	68	nd	62	48	8.8
25.8645	29	0	0	1	0	0	0	1	0	0	10	40	62	1	>28	1	0	0	1	0	0	10	0	0	32.45	1.71	734	78	71	58	41	22.2
25.8645	58	0	0	1	0	0	0	0	0	0	11	69	77	1	>28	1	0	0	1	0	1	14	0	1	30.49	0.83	586	52	66	91	46	12.6
25.9516	47	1	0	0	0	0	0	0	0	0	14	91	100	0	18	1	1	0	1	1	1	16	1	1	40.33	1.16	647	91	36	78	73	21.3
25.9516	61	0	0	1	0	0	0	0	0	0	19	76	82	1	>28	0	0	1	1	0	1	14	1	1	41.7	0.67	936	120	82	59	50	9
25.9516	68	0	1	0	1	1	0	0	0	0	8	44	64	1	>28	0	0	0	0	0	0	7	0	0	34.59	0.41	585	326	84	53	47	13.6
25.9516	73	0	0	1	0	0	0	0	0	0	15	75	81	1	>28	1	0	0	1	0	1	11	1	1	40.62	1.01	894	126	58	45	58	11.5
25.9516	77	0	1	1	1	1	0	0	1	0	12	48	66	1	12	1	1	0	1	0	0	11	0	0	16.49	1.36	524	79	71	91	42	5.9
25.9516	79	0	0	1	0	0	1	1	0	1	9	44	64	0	7	1	0	0	1	1	0	9	0	0	46.44	0.57	870	159	48	85	43	12.3
25.9516	82	1	1	1	0	0	0	1	0	0	11	78	83	0	1	1	1	0	1	0	1	11	0	0	24.07	0.68	929	348	49	58	58	31.2
25.9516	83	0	1	1	0	0	1	1	0	0	7	38	61	1	>28	1	1	0	1	0	0	10	0	0	18.65	0.51	520	302	45	59	51	8.1
25.9516	86	1	0	1	0	0	1	0	0	0	11	72	79	1	16	1	0	0	1	0	1	13	1	1	35.97	2.53	523	104	20	42	60	15.7
26.0146	84	0	0	1	0	0	1	0	0	0	10	67	76	0	2	1	1	1	1	1	1	9	0	1	12.95	0.85	525	70	33	50	51	13.6
26.041	37	0	0	0	0	0	0	0	1	0	10	52	68	1	>28	0	0	0	0	1	0	10	0	1	6.87	6.03	677	142	70	66	43	7.9
26.079	87	0	0	1	0	1	1	1	1	1	18	93	103	1	>28	1	1	1	1	0	1	18	nk	1	20.77	0.6	nd	121	nd	nd	nd	14.3
26.1224	17	0	0	0	0	0	1	0	0	0	8	40	62	1	>28	1	0	0	1	0	0	8	0	0	36.05	0.4	792	178	66	75	43	15.2
26.1224	61	0	0	1	0	0	0	0	0	0	11	44	64	1	>28	1	1	0	0	0	0	10	0	0	39.47	2.32	615	262	89	67	34	14.8
26.1224	66	0	0	0	0	0	1	0	0	1	11	54	69	0	22	0	1	1	0	1	1	11	0	1	33.09	3.76	602	29	42	57	55	3.3
26.1224	75	0	0	1	0	1	1	1	0	0	7	74	80	1	>28	1	0	0	0	0	1	6	0	0	43.82	0.85	1361	546	76	61	44	18
26.1224	76	0	0	1	0	0	0	0	0	0	12	71	78	1	>28	1	0	1	1	0	1	12	0	0	44.2	1.15	1016	60	47	72	48	5.9
26.1224	87	0	0	0	0	0	0	0	0	1	9	66	75	1	1	0	0	1	1	0	0	9	0	0	30.58	0.55	606	165	23	44	84	7.6
26.1224	87	0	0	0	0	1	1	0	0	0	8	85	90	0	>28	0	0	1	0	0	1	8	0	0	30.42	0.83	660	283	46	55	52	16.4
26.1738	88	0	0	1	0	0	0	1	0	0	9	50	67	1	20	1	0	0	1	0	1	10	0	0	18.08	0.63	563	233	56	57	45	14.6
26.1962	54	0	0	0	0	0	1	0	0	1	14	72	79	1	>28	0	1	0	0	1	1	14	0	0	18.41	2.33	454	44	25	42	47	3.2
26.1962	69	0	0	1	0	0	0	0	0	0	10	20	52	1	>28	1	1	0	1	0	1	10	0	1	18.75	1.69	307	162	58	62	42	16.9
26.2164	73	0	0	1	0	0	1	0	0	0	9	34	59	0	6	1	1	1	1	1	1	10	0	1	28.94	0.77	717	72	63	80	46	9.5
26.2188	74	0	0	1	0	0	0	0	0	0	7	48	66	1	>28	1	1	0	0	0	0	6	0	0	39.45	0.39	821	414	63	70	53	10.4
26.2346	40	0	0	0	0	0	0	0	0	0	8	30	57	1	>28	1	1	0	0	0	1	10	1	0	42.78	1.59	918	310	90	79	32	11
26.2346	50	0	0	1	0	0	0	0	0	0	14	85	90	0	8	1	1	0	1	0	1	13	0	1	22.54	1.64	555	36	54	56	60	9.7
26.2346	55	1	0	1	0	0	1	0	0	0	6	36	60	1	>28	0	0	0	1	0	1	8	0	0	23.7	1.44	529	128	80	80	38	7.2
26.2346	57	0	0	1	0	1	0	1	0	0	14	38	61	1	>28	1	1	0	1	0	1	14	1	1	29.21	0.33	925	154	61	93	44	11.3
26.2346	62	0	1	0	0	0	0	0	0	0	13	84	89	1	>28	1	0	1	1	0	1	10	0	0	49.03	0.56	1316	34	42	66	56	8.6
26.2966	26	0	0	0	0	0	1	0	0	0	11	58	71	1	>28	1	0	0	1	0	1	6	1	0	38.26	0.46	804	118	79	67	47	23.4
26.2966	41	0	1	1	0	0	0	0	0	0	16	80	85	1	>28	0	1	0	0	0	1	14	0	1	28.76	0.44	657	91	46	45	53	13.1
26.2966	41	0	0	0	0	0	0	0	0	0	6	17	50	1	>28	1	1	0	0	0	0	6	0	0	20.07	0.97	1110	228	54	76	46	28.2
26.2966	46	0	0	1	0	0	0	1	0	0	6	36	60	1	>28	0	0	0	1	0	0	6	1	0	16.39	0.66	460	152	48	75	103	6.7
26.2966	56	0	1	0	0	0	1	0	0	0	9	46	65	1	>28	0	1	1	0	0	1	9	0	0	49.12	3.37	1217	539	nd	33	37	11.3
26.2976	75	0	1	0	0	1	1	1	0	1	11	66	75	1	7	1	1	0	1	0	1	11	0	0	34.76	1.31	599	180	34	63	48	8.2
26.3465	69	1	0	1	0	0	1	0	0	0	10	66	75	1	>28	0	1	0	1	0	1	12	0	0	32.11	0.99	469	116	54	74	49	13.6
26.3958	53	0	0	1	0	1	0	1	0	0	11	40	62	1	5	1	0	0	1	0	1	10	0	1	18.53	0.67	nd	152	nd	nd	nd	7.6
26.4381	43	0	0	1	0	0	1	0	0	0	13	84	89	1	12	1	1	0	0	0	1	11	0	0	71.99	0.28	797	218	87	55	49	14.2
26.4463	55	0	0	1	0	1	1	0	0	0	15	87	93	1	>28	1	0	0	1	1	1	15	0	0	48.94	0.31	893	157	82	107	39	9.8
26.449	65	0	1	1	0	0	0	1	1	0	13	92	102	1	5	0	1	0	1	1	0	13	0	0	14.44	1.47	238	109	nd	52	49	15.8
26.449	83	0	1	1	0	0	1	0	0	1	10	69	77	1	>28	0	1	0	0	0	0	9	1	0	25.97	0.43	665	157	43	51	71	8.5
26.4792	81	1	1	1	0	1	0	1	0	0	11	67	76	0	1	1	1	0	1	0	1	10	0	0	38.4	0.63	596	199	38	80	54	13.3
26.5118	80	0	0	1	0	1	1	1	1	0	10	42	63	1	>28	0	0	0	0	0	0	10	0	0	9.03	12.21	438	170	56	55	42	11.7
26.5432	68	0	0	1	0	0	0	0	0	0	9	36	60	1	>28	1	0	0	0	0	1	11	0	0	29.76	1.35	568	117	71	67	45	14
26.5731	70	0	1	1	1	0	0	0	0	0	9	36	60	1	>28	1	1	0	0	0	1	9	0	0	19.42	0.73	546	206	64	76	41	7.9
26.5832	35	0	0	1	1	0	1	0	0	1	18	93	105	1	>28	1	0	1	1	1	0	17	0	1	58.17	2.65	760	28	74	22	84	2.1
26.5927	43	0	0	1	1	1	0	0	0	0	8	54	69	0	3	1	1	0	1	1	1	8	0	1	31.28	1.2	908	562	63	72	50	12.3
26.595	68	0	0	1	0	0	1	0	0	0	7	5	37	1	>28	0	0	0	0	0	1	3	0	0	13.19	0.55	nd	208	nd	nd	nd	7.2
26.6667	66	0	0	1	0	1	1	0	0	1	13	74	80	0	3	1	1	1	0	0	1	13	0	0	30.12	0.33	963	272	60	108	39	24.5
26.7949	59	1	0	1	0	0	1	0	0	0	11	71	78	1	>28	1	0	0	0	0	0	10	0	0	30.88	1.52	707	193	36	61	60	14.5
26.7949	69	0	0	1	0	1	1	1	0	0	7	66	75	0	16	1	1	0	1	1	1	10	0	1	45.37	0.59	577	250	66	38	57	21.5
26.8274	59	0	1	1	1	1	1	1	0	0	19	95	110	1	>28	1	1	0	0	1	1	19	0	1	41.87	nd	883	45	103	55	50	1.5
26.8274	70	0	0	1	0	1	0	0	0	0	7	71	78	1	>28	1	0	1	1	0	1	8	0	0	20.58	2.05	976	236	78	97	37	9
26.8274	77	0	1	1	0	1	1	1	0	1	14	89	96	1	>28	1	1	0	1	0	1	14	nk	nk	32.15	0.64	812	619	90	57	44	28.5
26.8745	52	0	0	1	0	0	0	0	0	0	11	17	50	1	>28	1	0	0	0	0	1	4	0	1	15.83	1.09	598	165	82	56	40	12.8
26.8923	78	1	0	1	0	0	1	1	1	0	11	79	84	1	>28	1	0	1	1	0	1	10	0	1	14.01	1.85	304	72	26	50	62	12
26.8977	59	1	0	1	0	0	1	0	0	0	7	32	58	1	>28	0	0	1	0	0	1	7	0	0	32.97	0.87	613	378	40	83	42	2.06
26.986	74	1	0	1	0	0	0	0	0	0	5	20	52	1	>28	1	0	1	0	0	0	4	0	0	60.55	0.92	1011	332	58	67	48	16.3
27.0169	66	0	0	0	1	0	1	0	0	0	5	40	62	1	>28	0	0	0	0	0	0	2	0	0	34.58	0.57	915	288	61	74	38	13.7
27.0416	78	0	0	1	0	0	1	0	0	1	8	57	70	1	>28	0	0	0	1	0	0	4	0	0	39.21	2.24	nd	284	nd	nd	nd	13.2
27.0416	79	0	0	1	0	0	1	1	1	1	15	96	117	0	16	1	0	0	1	1	1	15	0	1	25.19	3.23	693	102	74	104	20	6.2
27.2392	65	1	0	1	0	0	1	0	1	1	9	67	76	1	>28	0	0	0	0	0	0	3	0	0	15.39	0.21	569	302	77	80	46	10.1
27.3437	75	1	0	0	0	0	0	0	0	0	15	79	84	1	>28	1	1	0	1	1	1	13	0	1	22.86	1.56	365	106	86	70	38	42.6
27.3437	91	1	0	1	1	0	0	0	0	0	9	69	77	0	1	1	0	1	1	0	1	9	0	0	20.25	1.02	337	338	27	41	59	2.7
27.3797	64	0	0	1	0	1	0	1	0	0	11	30	57	1	>28	1	0	0	1	0	1	11	0	0	30.2	0.76	600	108	45	61	46	16.6
27.4145	73	0	0	1	0	1	1	0	0	0	10	44	64	1	23	0	0	1	0	0	1	10	0	0	19.29	2.55	540	191	45	52	50	6.8
27.4145	73	0	0	1	0	1	0	0	0	0	7	50	67	0	10	1	1	1	1	1	1	7	1	1	15.02	0.41	746	322	46	80	29	15.7
27.4725	75	0	0	1	0	0	0	0	0	0	15	90	98	0	5	1	1	0	1	0	1	15	0	0	17.75	0.88	517	122	57	45	53	9.2
27.5	86	1	0	1	0	0	0	1	0	0	10	90	98	0	14	1	1	0	1	0	0	10	0	0	24.72	0.64	547	299	79	73	42	10.1
27.5134	85	0	0	1	0	1	0	0	0	0	9	78	83	1	>28	0	0	0	0	0	1	9	0	0	33.58	0.79	580	79	75	58	39	12
27.5482	68	1	0	0	0	0	1	0	0	0	5	24	54	1	>28	1	1	1	0	0	1	7	0	0	39.68	1.47	838	498	71	61	40	19.4
27.5482	70	1	0	1	0	1	0	0	0	0	14	81	86	1	>28	1	0	0	1	1	1	10	1	1	22.62	0.9	333	37	36	66	40	7.7
27.6095	52	1	0	0	0	0	1	0	0	0	8	38	61	1	>28	1	1	1	0	1	1	8	0	0	33.49	0.53	793	132	38	78	54	10
27.6817	62	0	0	0	0	0	1	0	0	1	14	89	96	1	>28	1	0	0	1	0	1	14	1	0	38.55	0.42	748	94	50	48	62	30.8
27.6817	66	1	0	0	0	0	0	0	0	0	14	87	93	1	>28	1	1	0	1	0	1	14	0	0	43.43	2.36	792	4	59	55	36	8
27.6817	78	0	1	1	0	1	1	1	1	0	16	91	99	1	>28	1	1	1	1	1	1	14	1	1	37.28	0.88	550	341	69	87	44	18
27.6817	80	0	0	1	0	0	0	0	0	0	11	75	81	1	8	1	1	0	1	0	0	12	0	0	36.31	0.67	477	105	82	83	46	23.9
27.6817	80	1	1	1	1	1	1	1	1	1	13	92	102	0	21	1	1	1	1	1	1	18	0	1	22.95	2.48	625	133	68	61	49	18.7
27.7008	29	0	0	0	1	1	0	0	0	0	6	10	44	1	>28	0	0	0	0	0	0	5	0	0	24.29	0.21	637	479	72	76	37	12.4
27.7008	50	0	0	1	0	0	0	0	0	1	11	64	74	1	>28	1	0	0	0	0	1	9	1	0	29.2	0.43	776	343	67	50	57	9.1
27.7008	64	0	0	0	0	0	1	0	1	1	10	89	96	1	>28	1	0	0	1	1	1	10	0	0	30.26	3.66	591	211	44	58	44	14.5
27.7323	52	0	0	0	0	0	1	0	0	1	10	74	80	1	>28	0	0	0	0	0	1	10	0	0	35.75	nd	833	481	35	90	52	20.7
27.7323	69	0	0	1	0	1	0	0	0	1	7	57	70	1	16	1	0	1	0	0	1	9	0	0	15.63	1.05	429	112	55	62	51	8.4
27.7323	70	0	0	1	0	1	0	0	0	1	6	8	42	1	>28	1	0	0	0	0	1	6	0	0	18.7	0.82	765	315	93	93	45	13.4
27.7344	59	1	0	1	0	1	0	1	0	0	13	19	51	1	>28	1	1	0	1	1	1	12	0	0	10.5	0.35	348	95	48	61	48	12.3
27.7551	51	0	1	0	1	0	0	0	0	0	9	44	64	1	>28	1	1	0	0	0	1	8	0	0	16.37	0.24	682	184	48	90	50	28.5
27.7551	61	0	0	0	0	0	1	0	1	0	12	64	74	0	18	1	1	0	0	1	1	12	0	1	7.61	3.34	354	96	47	43	48	7.3
27.7551	76	0	1	1	0	0	0	1	0	1	13	74	80	1	>28	0	0	1	1	1	0	13	0	0	24.94	3.35	698	89	44	61	48	5.7
27.7575	28	0	1	0	0	0	0	0	0	0	8	32	58	1	>28	1	1	0	0	0	1	7	0	0	39.79	0.97	694	140	88	95	50	18.4
27.7575	47	0	1	0	1	0	0	0	0	0	10	32	58	1	>28	1	1	0	0	0	0	9	0	0	47.92	0.49	821	91	64	85	41	0.3
27.7575	55	0	0	0	0	1	1	0	1	0	11	57	70	1	>28	1	0	0	0	0	1	11	0	0	15.9	4.12	440	82	38	48	46	7.2
27.7743	55	0	0	1	1	0	1	1	0	0	9	22	53	1	>28	1	1	0	1	0	0	9	0	0	38.88	1.06	860	103	40	60	49	7.4
27.7744	71	0	0	1	0	0	0	0	0	1	9	32	58	0	10	1	0	0	1	0	1	9	1	0	27.69	1.73	608	155	35	62	53	11.5
27.7778	49	0	0	0	0	1	1	0	0	0	11	38	61	1	>28	0	1	0	1	0	1	10	0	1	49.38	3.03	1180	157	63	80	42	4.6
27.7778	57	0	1	1	0	1	1	1	0	0	12	11	45	1	>28	0	0	0	1	0	0	16	1	0	30.15	20.82	1000	388	72	95	49	13.5
27.7778	61	0	1	1	0	1	1	0	1	0	15	95	112	0	17	1	1	0	1	0	1	14	0	1	18.56	4.39	428	54	50	48	62	11.5
27.7778	62	0	0	1	0	0	0	0	0	0	10	57	70	1	>28	1	1	0	0	1	1	10	1	1	20.6	3.35	656	208	54	70	47	12
27.7778	63	0	0	0	0	1	1	0	1	0	6	67	76	1	>28	1	1	0	1	1	1	7	0	0	27.68	0.63	1018	269	56	64	75	14.9
27.7778	70	0	0	1	0	1	1	0	1	1	15	93	105	1	19	1	0	0	1	1	1	15	0	0	11.94	1.86	nd	175	nd	nd	nd	29.1
27.7778	70	0	1	1	0	1	0	1	1	0	11	64	74	1	>28	0	0	0	1	1	0	12	0	0	33.72	1.47	435	209	55	48	69	12
27.7778	72	0	0	0	1	0	1	1	1	0	17	96	117	0	14	1	0	0	1	1	1	16	1	1	55.11	2.31	634	74	68	48	72	20.4
27.8159	83	0	1	1	0	1	0	0	0	0	12	42	63	1	1	1	1	0	1	1	1	17	0	1	30.44	16.18	591	67	55	56	55	34.3
27.8293	76	0	0	1	0	1	1	0	0	0	16	86	92	0	2	1	0	1	1	1	1	16	0	0	17.38	2.1	607	116	62	65	40	10.7
27.852	77	0	0	1	0	0	0	0	0	1	13	69	77	1	>28	0	1	0	0	0	0	12	1	1	20.66	3.36	597	66	52	66	40	11.5
27.968	74	0	0	1	0	1	0	1	0	0	13	64	74	0	16	1	1	1	1	1	1	14	1	1	38.32	18.67	846	56	59	68	41	22.2
28.0248	71	0	0	1	0	1	1	0	0	0	8	72	79	0	3	1	0	0	1	1	1	8	0	0	18.88	0.4	635	341	48	43	49	22.8
28.0277	76	0	0	0	0	0	0	0	1	1	11	74	80	1	>28	0	1	0	0	0	1	11	0	0	17.53	4.04	658	81	35	43	59	3.5
28.075	79	0	0	0	0	0	1	0	0	1	11	58	71	1	>28	0	0	1	1	0	0	11	0	0	37.49	2.02	742	139	53	83	46	8
28.0863	65	0	1	1	0	1	1	0	0	0	12	44	64	1	20	1	0	0	1	1	0	12	0	0	25.82	1.82	524	45	64	79	48	9.7
28.089	70	0	0	1	0	1	1	0	0	0	10	50	67	0	2	1	0	1	1	0	0	10	0	0	36.32	4.46	609	212	41	46	47	16
28.125	61	1	0	1	0	1	1	0	0	0	6	13	47	1	>28	0	0	1	0	0	0	7	0	0	42.43	0.32	885	293	62	65	47	11.7
28.1835	40	0	0	1	0	1	1	0	0	0	9	30	57	1	>28	0	1	0	1	0	0	9	nk	1	1.8	2.17	592	239	59	58	43	16.2
28.2548	82	0	1	1	0	0	1	1	0	0	7	57	70	1	14	1	0	1	0	0	0	7	0	0	35.65	0.53	nd	162	nd	76	45	5.6
28.257	67	1	1	1	0	1	1	0	0	0	8	44	64	1	>28	1	1	1	0	0	0	8	0	0	49.57	1	1379	404	45	96	46	9
28.3447	68	0	0	1	0	0	0	1	0	0	11	50	67	1	>28	0	0	1	1	0	0	11	0	0	36.3	0.78	964	198	74	79	47	6.2
28.3447	75	0	0	1	0	0	0	0	0	0	14	60	72	1	>28	0	0	0	1	0	0	14	0	0	24.68	0.47	600	82	69	69	47	12.9
28.3447	77	1	0	1	0	0	0	0	0	0	9	30	57	1	>28	1	0	0	1	0	0	13	nk	nk	28.1	3.07	797	43	45	44	59	24.6
28.3554	72	0	0	1	0	1	1	1	0	0	8	80	85	0	>28	1	1	0	1	0	1	13	0	1	34.02	0.71	579	284	71	95	42	22.9
28.3554	77	0	0	1	0	1	0	0	0	1	17	94	106	0	3	1	0	0	1	1	1	17	1	1	19.83	35.66	266	44	31	47	63	7.1
28.3782	76	0	0	1	0	1	0	0	0	1	11	81	86	0	5	1	0	1	1	1	1	14	0	0	34.08	0.48	587	112	64	55	55	37.5
28.3848	63	0	0	1	0	1	0	0	0	0	8	9	43	1	>28	1	0	0	1	0	1	9	0	1	15.75	0.6	841	133	77	74	38	9
28.3937	70	0	0	1	0	1	0	1	0	0	10	76	82	1	>28	1	0	0	0	0	1	10	0	0	29.52	nd	853	124	72	87	40	6.4
28.4055	61	0	0	1	0	1	0	0	0	0	10	24	54	1	>28	0	0	0	0	0	0	10	0	0	57	2.09	1110	188	52	69	42	5.1
28.4082	68	0	0	1	0	1	0	0	0	0	11	34	59	1	>28	1	0	0	0	0	1	6	0	1	29.59	2.2	585	100	79	48	60	11
28.5075	71	1	0	0	0	0	1	0	0	0	8	62	73	1	>28	0	1	1	1	0	0	8	0	1	32.4	1.53	822	289	53	80	32	11.9
28.578	67	1	0	0	0	0	1	0	0	1	9	34	59	1	>28	0	0	1	0	0	1	9	0	0	49.56	0.62	1020	149	63	88	38	2.1
28.578	74	1	1	0	0	1	1	0	0	1	15	80	85	0	24	1	1	0	1	1	1	15	1	1	36.44	3.28	nd	149	nd	nd	nd	7.8
28.6501	60	1	0	0	0	0	0	0	1	1	10	78	83	0	3	1	0	1	1	0	1	10	0	0	24.26	0.99	693	454	50	44	37	13.7
28.6501	77	1	0	1	0	1	0	0	0	0	13	81	86	1	>28	1	0	0	1	0	0	11	0	1	12.35	1.38	232	141	63	55	40	7.3
28.6501	78	1	0	1	0	0	0	1	0	0	12	74	80	0	0	1	0	0	1	1	1	14	0	0	16.79	1.1	276	55	20	19	113	5.6
28.6851	76	1	0	1	0	1	0	0	0	0	12	46	65	0	6	1	0	0	1	1	1	14	0	0	23.78	0.56	146	37	nd	38	83	13.4
28.6851	80	1	0	1	0	1	1	1	0	0	9	48	66	1	>28	0	0	0	1	0	0	9	0	0	38.85	1.28	675	156	56	65	47	6
28.7197	68	1	1	1	0	1	1	1	0	0	8	54	69	1	>28	0	0	0	0	0	0	8	0	0	31.27	0.42	636	351	54	66	40	16.7
28.7317	76	0	0	1	0	1	1	0	0	1	9	74	80	1	14	1	0	1	0	0	1	3	1	0	32.99	0.88	857	183	42	65	60	13.5
28.7317	84	0	0	1	0	0	0	1	0	0	9	22	53	1	>28	0	0	0	0	0	0	2	0	0	23.81	0.59	838	264	61	101	37	10.2
28.7347	43	0	0	0	0	1	0	0	1	1	9	20	52	1	>28	1	0	0	0	0	1	8	0	1	13.35	3.24	550	86	69	79	42	10.3
28.982	37	0	0	0	0	0	1	0	0	0	4	20	52	1	>28	0	0	0	1	0	0	0	0	1	38.77	nd	nd	329	nd	nd	nd	9.4
28.982	80	0	0	1	0	0	0	0	0	1	10	50	67	1	>28	0	0	0	0	0	0	10	0	0	34.13	0.58	652	91	62	81	42	7.6
28.9993	74	1	0	1	0	1	0	0	0	0	12	48	66	1	>28	1	0	0	1	0	1	13	0	0	18.58	0.68	874	163	79	80	38	32.8
28.9993	74	1	0	1	1	1	0	1	0	0	12	78	83	1	>28	0	0	0	1	0	1	10	0	1	20.1	1.23	540	79	77	82	37	7.4
29.0123	81	0	0	1	0	0	1	0	1	1	8	81	86	1	12	0	0	0	1	0	0	8	0	0	27.1	0.42	574	184	57	55	50	9
29.0367	61	0	1	1	0	1	1	1	0	1	13	57	70	1	>28	1	0	0	1	0	0	13	1	0	50.19	0.52	696	116	45	88	32	26.2
29.0487	80	1	1	1	1	1	1	1	1	nk	19	95	112	1	>28	1	1	1	1	1	1	18	0	0	18.92	12.17	588	219	85	76	38	13.8
29.0533	35	0	0	1	0	0	0	0	0	0	11	20	52	1	>28	0	1	0	0	0	0	5	0	0	38.89	0.51	1367	290	101	84	36	11.4
29.0548	64	1	0	0	0	0	1	0	0	1	7	50	67	1	>28	0	0	1	0	0	0	7	0	0	41.79	nd	822	553	nd	68	40	40.4
29.06	60	0	1	1	0	1	1	1	1	1	12	40	62	1	9	1	0	0	1	0	0	15	0	0	29.52	4.43	412	73	38	49	49	9.9
29.0612	82	0	0	0	0	1	1	0	0	0	14	85	90	1	14	1	0	0	1	0	0	13	0	0	26.23	7.29	703	65	81	71	45	6.8
29.0657	69	0	1	1	0	0	1	1	0	0	9	46	65	1	1	1	0	0	1	0	1	9	0	0	29.07	0.37	330	95	28	41	77	13
29.1363	75	1	0	1	0	1	0	0	0	1	10	60	72	1	>28	0	0	0	0	0	0	10	0	0	27.85	0.52	808	123	47	70	41	11.2
29.2421	84	1	0	1	0	0	1	1	1	0	15	80	85	1	5	1	1	1	1	1	1	15	0	1	34.98	1.65	752	99	55	84	43	12.1
29.271	54	1	0	1	0	1	0	1	0	0	14	79	84	0	4	1	0	0	1	1	1	13	1	1	39.28	34.54	838	85	81	55	65	30.9
29.2839	61	0	0	0	0	1	1	0	1	0	11	58	71	1	>28	0	0	0	0	0	0	11	0	0	42.17	2.06	1150	84	nd	107	41	7.7
29.2969	50	1	0	0	1	0	0	0	0	1	17	92	101	0	1	1	0	0	1	1	1	17	0	1	33.45	1.53	589	5	55	39	60	23.4
29.2969	72	1	1	1	0	0	1	0	0	1	7	79	84	0	2	1	0	1	0	0	1	7	0	0	42.79	1.05	762	483	38	56	52	18
29.321	52	0	1	1	0	1	0	0	0	0	8	24	54	1	>28	0	1	0	0	0	1	8	0	0	39.35	0.53	792	86	nd	111	45	9.7
29.321	66	0	0	1	0	1	1	1	1	nk	14	80	85	0	1	1	0	1	1	1	1	14	1	0	46.42	2.58	1174	334	nd	44	73	36.3
29.3848	53	1	0	1	0	1	0	1	1	1	20	91	100	0	1	1	1	0	1	1	1	20	0	0	16.7	11.65	356	61	nd	46	51	9.2
29.3848	53	1	0	1	0	0	0	0	0	0	14	88	94	1	>28	1	0	0	0	0	1	12	0	0	19.87	0.46	526	145	41	57	59	10.2
29.3848	56	0	0	1	0	0	0	0	0	0	10	48	66	1	>28	1	1	0	1	0	1	9	0	0	46.66	0.44	757	170	78	72	47	10.2
29.3848	71	1	0	1	0	1	1	0	0	0	8	74	80	1	>28	1	1	1	0	0	1	8	nk	nk	22.9	0.46	420	195	47	75	47	10.7
29.3848	79	1	0	1	0	0	0	0	0	0	11	78	83	1	>28	1	0	0	1	1	1	10	0	1	22.97	0.66	490	97	31	47	56	7.5
29.3878	55	0	0	1	0	1	1	0	1	1	17	81	86	0	0	1	0	1	1	0	1	17	0	0	34.01	2.09	986	324	36	98	32	4.5
29.3878	59	0	1	1	0	1	1	0	0	1	11	88	94	0	4	1	0	0	1	0	1	12	0	0	34.23	0.72	925	51	46	65	64	8.8
29.3878	61	0	0	1	0	0	0	0	0	0	11	58	71	1	>28	1	1	1	1	1	1	14	1	0	19.91	0.82	285	69	22	39	63	11.1
29.3878	63	0	0	1	0	0	0	0	0	0	11	78	83	1	>28	0	0	0	0	0	1	9	0	0	19.4	0.69	1261	156	63	79	36	20.4
29.3878	67	0	1	1	0	1	0	1	0	0	15	81	86	0	0	1	1	0	1	1	1	14	0	1	33.77	0.7	478	29	72	34	87	21.3
29.3878	69	0	1	1	0	0	1	0	0	0	11	40	62	1	>28	1	0	0	0	0	0	6	0	1	14.62	1.43	614	132	73	96	35	9.6
29.3878	72	0	1	1	0	1	0	1	0	0	12	90	97	1	>28	1	1	0	1	0	1	5	0	0	27.92	0.48	911	94	78	99	49	11.5
29.4029	60	0	0	1	0	1	1	1	1	1	11	78	83	0	8	1	0	1	1	1	1	12	0	1	36.99	0.65	619	5	50	45	66	18.6
29.4076	57	1	0	0	0	1	0	0	0	0	14	69	77	1	>28	0	0	0	1	0	1	14	0	1	34.65	0.71	556	326	60	72	44	4.3
29.4118	78	1	1	1	1	1	0	0	0	0	9	71	78	1	15	1	1	0	1	0	1	9	0	0	12.14	0.49	846	155	73	86	34	9.8
29.4118	79	0	0	1	0	1	1	0	0	0	12	89	96	1	>28	1	1	0	1	0	1	11	1	1	33.1	5.58	932	232	81	50	45	12.8
29.6296	72	0	0	1	0	1	0	0	0	0	10	50	67	1	>28	1	1	0	1	1	1	10	0	0	30.25	1.31	596	126	59	71	51	10.9
29.668	67	0	1	1	0	1	0	1	1	0	14	42	63	0	1	1	1	0	1	1	1	14	1	0	40.25	14.71	451	190	56	43	77	5.6
29.668	81	0	0	1	0	0	0	1	0	0	14	80	85	0	21	1	1	0	1	1	0	14	0	1	32.94	5.29	450	102	98	40	70	15.1
29.685	43	0	0	0	0	0	0	0	1	0	6	20	52	1	>28	0	0	0	0	0	0	8	0	0	25.24	0.66	438	167	95	93	30	10
29.7265	48	0	0	1	0	1	1	0	0	0	13	67	76	1	>28	0	0	0	0	0	0	11	0	0	32.81	4.38	515	50	34	73	41	7
29.7458	68	0	0	1	0	0	0	1	0	1	11	57	70	0	8	1	1	0	1	1	1	14	1	1	17.29	0.25	289	59	41	53	53	16.5
29.7609	68	0	0	1	0	0	0	1	0	0	13	16	49	1	>28	1	1	0	1	0	1	15	1	0	25.69	34.61	336	112	50	52	66	17.5
29.7619	56	0	0	0	0	0	1	0	0	0	6	7	41	1	>28	1	0	0	0	0	0	6	0	0	35.41	0.95	668	176	52	91	41	11.7
29.8606	65	0	0	1	1	1	0	1	0	0	13	36	60	0	13	0	0	0	1	0	0	13	0	0	38.02	nd	nd	112	nd	nd	nd	8.7
29.8877	65	0	0	1	1	0	0	0	0	0	11	19	51	1	6	1	0	0	0	0	0	5	0	0	18.44	0.93	579	96	68	75	33	13.7
29.9836	51	0	0	1	0	0	1	0	0	0	13	52	68	1	>28	0	0	0	1	0	0	13	1	1	18.55	2.2	440	56	51	77	48	11.2
29.9836	63	0	0	1	0	1	0	1	0	0	10	50	67	1	>28	0	0	0	0	0	1	10	0	0	31.63	0.46	562	123	64	87	nd	9.8
30.1162	86	0	0	1	0	0	1	0	1	0	9	81	86	1	>28	1	0	0	0	0	1	8	0	0	31.8	0.57	752	125	48	64	46	9.2
30.1592	44	0	0	0	0	0	0	1	0	0	10	24	54	1	>28	0	0	0	1	0	0	10	0	1	61.03	0.77	905	194	60	86	41	5.7
30.1939	67	0	0	1	0	1	0	1	0	1	14	76	82	1	28	1	0	0	1	0	1	14	0	1	32.16	4.56	908	93	56	97	36	9.9
30.2433	52	0	0	0	0	0	0	1	0	0	12	44	64	1	>28	0	0	1	1	0	0	15	0	0	63.06	12.69	933	156	62	88	43	9.7
30.2433	58	0	0	0	0	0	0	0	1	1	13	87	93	1	>28	1	0	1	1	1	1	16	0	1	33.16	0.7	967	3	46	28	47	0.4
30.2469	65	0	1	1	0	1	0	1	0	0	21	93	105	0	14	1	1	0	1	1	1	20	1	1	13.33	2.21	299	43	25	37	63	13
30.4218	80	0	0	1	0	0	0	1	0	0	12	78	83	1	>28	1	0	0	1	0	0	15	0	0	24.64	3.25	620	106	45	75	38	15.8
30.4438	82	1	0	1	0	0	0	0	0	0	14	80	85	1	>28	1	1	0	1	1	1	19	0	0	14.93	4.11	482	56	67	76	40	22.4
30.4772	84	0	0	1	0	1	0	1	0	0	12	58	71	1	>28	1	1	0	1	1	1	8	1	0	20.04	1.75	358	219	46	63	55	11.2
30.478	63	0	0	0	0	0	1	0	0	1	7	36	60	1	>28	1	1	0	1	0	1	5	0	1	43.82	0.8	1187	272	93	95	35	9.3
30.5241	49	0	0	1	0	0	0	0	0	0	6	2	31	1	>28	1	0	0	0	0	0	3	0	1	27.84	0.7	1014	202	74	93	35	13.9
30.6228	99	0	0	1	0	1	1	1	1	0	12	80	85	1	25	0	1	0	1	0	0	15	0	0	23.17	2.01	390	100	50	54	52	13.5
30.6667	65	1	1	1	0	0	1	0	0	0	7	57	70	1	22	0	1	1	0	0	0	6	0	1	29.45	0.68	918	196	115	85	37	15.2
30.7174	59	0	1	1	0	1	1	1	1	1	11	67	76	1	>28	0	0	1	1	0	1	11	0	1	49.84	0.41	766	125	41	59	64	9.4
30.7394	77	0	1	1	0	1	0	0	0	0	10	11	45	1	>28	1	1	0	1	0	1	14	0	0	21.92	0.81	629	51	93	88	35	14
30.7787	60	0	1	0	1	0	0	0	0	1	10	62	73	1	>28	0	0	0	1	0	0	10	0	0	32.89	0.28	671	202	44	84	46	27
30.7787	72	0	0	1	0	1	0	1	0	1	18	91	100	0	1	1	0	0	1	1	1	20	0	0	39.61	3.06	763	211	65	40	47	26.3
30.8185	50	1	0	0	0	0	1	0	0	0	9	40	62	1	>28	0	0	0	0	0	1	9	0	0	32.82	1.42	822	172	33	79	40	4.7
30.8642	38	0	0	0	0	1	1	0	1	0	16	83	88	0	9	1	1	1	1	1	1	15	1	1	33.97	1	581	410	74	69	62	14.1
30.8642	46	0	0	0	0	0	1	0	0	0	5	26	55	1	>28	0	0	1	0	0	0	5	1	0	56.78	0.84	1440	223	71	91	39	11.5
30.8642	60	0	0	1	0	0	1	0	0	0	14	78	83	0	4	1	0	1	1	1	1	11	0	0	35.24	4.61	428	52	57	68	60	28.2
30.8642	65	0	0	1	0	0	0	0	0	0	2	38	61	1	>28	0	0	0	1	0	1	7	0	0	16.88	0.46	948	477	nd	96	34	9.8
30.8642	70	0	0	1	0	1	0	0	0	0	10	64	74	1	>28	0	0	0	0	0	1	10	0	0	33.69	1.11	619	123	68	73	46	14.6
30.8642	76	0	0	1	0	1	1	0	0	0	11	89	96	0	1	1	0	1	1	0	1	11	0	0	28.89	2.77	666	192	68	39	44	26.6
31.0204	62	0	0	0	1	0	0	1	0	0	10	22	53	1	>28	0	0	0	1	0	0	10	0	0	47.49	0.54	1319	272	74	19	71	11.1
31.1419	54	0	0	1	0	0	0	0	1	0	11	58	71	0	15	1	0	0	1	1	1	15	0	1	37.6	3.56	394	91	62	77	45	14.2
31.1419	66	0	0	1	0	1	0	0	0	0	10	13	47	1	>28	1	1	0	1	0	0	12	1	0	26.13	3.12	534	110	29	38	55	17.6
31.1419	69	0	0	1	0	0	1	0	0	0	11	28	56	1	>28	1	0	1	1	0	1	12	0	0	45.9	0.58	808	234	70	97	56	11.2
31.1419	81	1	0	1	0	0	1	1	0	0	13	69	77	1	>28	1	1	0	1	0	1	13	0	0	21.11	0.53	546	85	48	73	47	11
31.2213	71	0	0	1	0	0	0	1	0	0	12	36	60	1	>28	1	0	0	1	0	1	15	1	1	37.24	0.55	866	35	69	68	49	9.5
31.2213	85	1	0	1	1	1	0	1	0	0	12	91	100	0	0	1	1	0	1	1	1	12	1	0	29.83	0.45	542	190	47	40	76	30
31.2452	66	1	0	1	0	0	1	1	0	0	15	62	73	1	>28	1	0	0	0	1	1	12	1	1	29.17	2.14	1305	69	43	70	45	22.2
31.2452	74	0	0	1	0	1	0	0	0	0	13	40	62	1	>28	1	0	0	1	0	1	14	0	0	20.47	3.73	431	74	50	68	50	15.7
31.2461	77	0	0	1	1	1	0	1	0	0	11	81	86	1	>28	0	0	0	0	0	1	9	0	0	28.54	1.29	623	344	71	62	42	12.2
31.25	74	1	0	1	0	1	0	0	0	0	10	36	60	1	16	0	0	0	1	0	0	10	1	0	45.3	2.16	744	199	nd	83	38	16.6
31.25	75	1	0	1	0	1	0	1	0	0	15	34	59	1	>28	1	1	0	1	1	1	14	0	0	30.11	1.25	534	111	42	49	48	13.4
31.4359	67	0	1	1	0	1	1	0	0	1	6	78	83	0	18	0	1	0	1	0	1	5	0	1	31.15	0.77	nd	125	nd	nd	nd	2.1
31.4879	77	0	1	0	0	1	0	1	0	0	16	86	91	0	9	1	1	0	1	0	1	15	1	1	28.46	0.53	541	95	59	62	49	11.8
31.5556	61	1	0	0	0	1	0	0	0	0	4	19	51	1	>28	0	0	0	0	0	0	4	0	0	33.71	0.48	552	273	83	67	42	13.4
31.5617	61	0	0	1	0	1	0	0	0	0	11	81	86	0	3	1	0	0	1	0	1	13	1	1	18.43	0.5	409	44	53	64	41	19.6
31.5886	66	0	0	0	0	0	0	0	0	0	7	57	70	1	>28	1	1	0	1	0	1	7	0	0	29.21	0.7	920	350	106	74	31	14
31.6032	71	0	1	1	0	1	0	1	0	0	12	60	72	1	>28	1	1	0	1	0	0	12	0	0	34.27	nd	954	157	84	96	38	9.3
31.8878	78	1	0	1	0	1	0	0	0	0	10	48	66	1	23	1	0	0	1	0	0	10	0	0	15.22	0.83	556	110	49	60	67	11.7
32	72	0	0	0	0	0	1	0	0	1	6	58	71	1	28	0	0	1	0	0	1	6	0	0	25.51	2.5	935	320	48	117	34	5.7
32.112	55	0	0	0	0	0	1	0	1	1	13	71	78	1	>28	1	0	1	1	0	1	13	1	0	39.59	1.69	744	243	43	75	55	4.4
32.1799	69	0	0	1	0	0	0	0	0	0	9	34	59	1	>28	1	1	0	1	0	0	10	0	0	34.64	0.6	641	169	57	77	46	10
32.1799	70	0	0	1	0	0	0	1	0	0	13	69	77	0	1	1	0	0	1	1	1	15	0	0	25.88	8.83	361	43	77	51	55	21.5
32.3689	64	0	0	0	1	0	0	1	0	0	9	50	67	1	2	1	0	0	1	0	0	9	0	0	nd	0.75	748	173	74	91	31	8.8
32.4074	51	0	0	1	0	0	1	0	0	0	9	20	52	1	>28	1	1	0	0	0	1	10	0	0	52.63	3.41	1151	257	55	92	38	12.5
32.41	42	0	0	1	0	0	1	0	0	0	8	30	57	1	>28	1	1	0	0	0	0	7	0	0	31.26	0.79	65	103	65	91	30	6.5
32.45	56	0	0	1	0	1	0	1	0	0	11	46	65	1	>28	1	0	0	0	0	1	12	0	0	35.09	2.11	1002	90	45	78	45	7.5
32.45	74	0	0	1	0	1	1	1	1	1	13	54	69	1	>28	0	1	0	1	0	0	13	0	0	14.62	1.21	378	144	42	70	51	17.4
32.5085	65	0	0	0	0	1	1	0	0	0	8	64	74	1	>28	0	0	0	1	0	1	8	0	1	36.78	2.17	760	102	71	98	47	5.8
32.51	55	0	0	0	0	1	0	0	1	0	7	38	61	1	>28	1	0	0	1	0	1	6	0	0	27.17	0.42	364	230	57	68	38	10.7
32.526	57	0	0	0	1	0	1	0	0	0	15	84	89	0	25	1	0	1	1	1	1	15	0	0	52.74	2.04	748	93	40	73	52	4.2
32.548	80	0	0	1	0	0	1	0	0	0	13	94	107	0	1	1	1	0	1	1	1	14	0	1	31.97	1.62	nd	83	nd	nd	nd	14.1
32.6531	84	0	0	1	1	0	1	1	0	0	15	94	106	0	0	1	0	1	1	1	1	18	0	0	31.63	0.59	646	101	41	41	58	4.5
32.6608	67	1	1	1	0	0	0	1	1	0	13	58	71	1	>28	1	1	0	1	1	1	12	0	0	10.85	1.09	221	98	59	85	45	7.4
32.6608	77	1	0	0	0	0	1	0	0	0	8	60	72	1	>28	0	1	1	0	0	0	6	0	1	42.18	0.75	829	257	63	69	46	16.9
32.716	53	0	0	1	1	0	1	0	1	1	7	30	57	1	>28	1	1	1	1	0	0	9	0	0	31.58	0.79	527	177	34	51	53	24.1
32.8125	86	0	0	1	0	0	0	0	0	0	11	58	71	1	16	0	0	0	0	0	1	11	0	0	31.72	0.46	727	15	50	58	47	6.8
32.872	61	0	0	1	0	0	0	1	0	0	9	44	64	1	>28	0	0	0	1	0	0	9	0	0	33.48	0.36	815	251	nd	18	68	13.8
32.8863	71	0	0	1	0	1	1	0	0	0	12	57	70	1	>28	1	0	0	1	0	0	12	0	1	32.5	2.68	552	298	nd	96	25	11.9
32.9287	82	0	0	1	0	1	1	1	0	1	9	60	72	0	1	1	0	1	1	1	1	9	0	1	38.81	1.63	590	176	47	66	53	10.8
33.0295	58	0	0	0	0	1	1	0	0	0	9	64	74	1	>28	1	1	1	0	0	1	9	1	0	27.5	0.54	349	288	47	71	45	44.8
33.0295	78	0	0	1	0	1	1	1	0	0	9	54	69	1	>28	0	0	1	1	0	0	10	1	0	25.32	0.92	861	316	53	64	46	14.1
33.0579	54	1	0	0	1	0	1	0	0	0	18	93	104	0	10	1	1	0	1	1	1	18	0	1	25.89	2.87	340	83	29	35	60	18
33.126	71	0	0	1	1	1	0	0	0	0	13	57	70	1	>28	1	1	0	1	0	1	14	0	1	26.95	5.88	814	41	48	67	44	13.8
33.2986	61	1	0	0	0	0	0	0	1	0	15	91	99	0	22	1	0	1	1	1	1	16	0	1	24.65	3.26	393	39	31	45	58	25.4
33.2986	81	1	0	1	0	0	0	0	0	0	6	13	47	1	>28	0	0	0	0	0	0	4	0	0	1.78	nd	556	96	77	75	42	8
33.3333	64	0	0	1	0	1	0	1	0	0	13	34	59	1	>28	1	0	0	1	0	1	14	0	1	23.3	4.68	476	62	75	103	37	6
33.3465	75	0	0	1	0	1	1	0	0	0	10	76	82	1	21	0	1	0	0	0	0	6	0	0	8.52	0.45	526	193	99	82	34	11
33.5744	74	0	0	1	0	1	0	1	0	0	12	86	91	1	>28	1	1	0	0	1	1	9	0	1	17.87	0.68	370	131	81	60	48	6.8
33.7925	66	0	0	0	0	0	1	0	0	0	7	30	57	1	>28	1	0	1	1	0	0	6	0	0	37.68	0.45	931	430	57	70	47	14.8
33.8741	59	1	0	0	0	0	1	0	0	0	4	3	34	1	>28	0	0	0	0	0	0	2	0	0	37.54	0.43	1005	450	78	90	33	10.5
33.9506	40	0	0	1	0	1	0	1	0	0	12	48	66	1	>28	1	0	1	1	0	1	12	0	1	22.73	2.2	267	42	53	63	35	10.4
33.9506	62	0	1	1	0	0	1	0	0	0	8	52	68	1	>28	0	1	1	0	0	0	7	0	0	42.94	2.25	768	122	75	84	38	7.8
34.0136	70	0	0	1	0	0	1	1	0	0	13	64	74	1	>28	0	1	0	0	1	0	11	0	0	21.24	7.42	601	138	90	69	39	13.7
34.0636	55	1	0	1	0	0	0	1	0	0	12	36	60	0	5	1	1	0	1	0	1	14	0	1	62.65	0.21	858	140	115	55	60	26.7
34.0636	72	1	0	0	1	1	0	0	0	1	9	71	78	1	>28	0	0	1	0	0	0	8	0	1	46.57	0.15	774	170	70	61	50	17.2
34.2058	69	1	0	0	0	0	1	0	0	0	6	40	62	1	>28	1	0	0	0	0	0	6	0	0	27.88	0.48	551	303	85	77	32	11.1
34.3679	68	1	0	1	0	0	1	1	0	0	8	54	69	1	>28	0	0	0	0	0	0	8	0	0	31.16	1.39	499	403	54	67	46	17.2
34.4022	51	1	0	1	0	0	0	0	0	0	9	16	49	1	>28	1	1	0	1	0	0	9	0	0	17.38	1.27	430	141	110	86	30	23.7
34.6021	49	0	1	0	0	0	0	0	1	0	8	42	63	1	>28	0	1	0	0	0	0	7	1	0	19.18	0.62	535	190	78	70	45	10
34.6021	56	0	0	0	1	0	0	0	0	0	9	69	77	0	11	1	0	0	1	1	1	9	0	0	30.22	3.33	730	284	48	66	34	37
34.7489	48	0	0	0	1	0	1	0	0	0	7	17	50	1	>28	1	0	0	0	0	0	6	0	0	52.88	0.73	1308	216	74	72	39	7.3
34.8161	39	0	1	1	0	0	1	1	1	1	14	78	83	1	8	1	1	0	0	1	1	12	1	0	29.58	2	511	168	34	73	55	12.5
34.8161	40	0	0	0	0	1	1	0	1	1	13	74	80	0	0	1	1	0	1	1	1	13	0	0	13.02	4.06	249	50	24	39	81	45.1
34.8944	43	1	0	0	0	0	1	0	0	0	3	40	62	1	>28	1	0	1	0	0	1	12	0	0	57.91	6.05	955	142	62	53	58	7.1
34.8944	66	0	0	1	0	0	0	1	1	0	10	46	65	1	>28	0	0	0	0	0	0	9	0	0	43.95	nd	nd	185	nd	nd	nd	11.3
35.1562	77	1	0	0	0	1	1	0	0	0	8	80	85	1	>28	0	1	1	1	0	0	6	1	0	31.79	0.82	596	208	74	44	63	16.9
35.1852	38	0	0	1	0	1	0	0	1	0	12	57	70	1	>28	1	1	0	1	1	1	12	1	1	33.4	1.02	813	66	96	94	40	15.7
35.3212	32	1	0	0	0	0	1	0	0	0	11	72	79	1	10	0	1	1	1	0	0	11	0	1	37.02	0.39	208	331	56	39	81	10
35.4308	70	0	0	1	1	1	1	1	1	0	4	42	63	1	>28	0	0	0	1	0	0	4	0	0	19.66	nd	596	301	nd	71	46	13
35.4922	74	0	0	1	0	0	0	0	0	0	11	36	60	1	>28	1	1	0	1	1	1	11	1	1	32.1	1.34	611	143	45	68	46	11.4
35.4938	71	0	1	1	0	1	0	0	0	0	8	75	81	1	>28	0	1	0	1	0	1	7	0	1	31.82	0.78	826	372	96	98	40	16.1
35.4979	70	0	0	1	0	0	0	0	0	0	12	34	59	1	>28	0	0	1	1	0	0	14	0	0	33.48	2.49	737	71	71	99	39	12.8
35.6401	62	0	0	1	0	1	1	1	0	0	10	40	62	1	>28	0	0	0	0	0	0	8	0	0	37.04	0.3	856	246	87	65	40	8.8
35.8302	72	0	0	1	0	1	0	0	0	0	10	58	71	1	>28	1	1	0	1	0	1	10	0	1	35.12	0.93	745	177	62	81	43	12.3
36.0519	59	1	0	0	0	0	1	0	0	1	14	91	100	0	0	1	1	1	1	1	1	20	1	1	20.88	2.37	402	15	37	50	60	0.8
36.1313	60	0	0	1	0	1	0	0	0	0	10	20	52	1	>28	1	0	0	1	0	1	12	0	0	34.58	0.52	692	136	52	76	45	11.5
36.1323	45	1	0	1	0	1	1	0	0	0	7	12	46	1	>28	1	0	0	0	0	0	6	0	0	41.84	0.8	638	227	61	71	39	16
36.2275	43	0	0	1	0	1	0	0	0	0	11	42	63	1	>28	1	0	0	0	0	1	11	1	0	34.85	4.16	560	186	41	67	44	17.4
36.3108	68	1	0	1	0	1	1	0	0	1	7	69	77	1	18	0	0	0	1	0	0	7	0	0	43.52	0.55	1015	207	67	108	47	16.7
36.4198	66	0	0	1	0	0	0	0	0	0	12	46	65	1	>28	1	0	0	1	0	1	13	0	1	17.58	2.84	352	66	78	63	37	14.2
36.4799	57	0	0	1	0	1	0	0	0	0	15	46	65	1	>28	0	1	0	0	0	0	4	0	1	18.6	1.2	806	182	91	68	43	9.1
36.5126	77	1	0	1	1	0	0	0	0	0	4	32	58	1	>28	0	1	0	0	0	1	4	0	0	17.94	0.44	581	159	83	90	35	7.7
36.7187	57	0	0	1	0	0	0	0	0	0	8	11	45	1	>28	0	0	0	0	0	0	5	0	0	35.1	0.4	622	116	49	67	44	13.2
36.8027	56	0	0	0	0	0	1	0	0	1	9	17	50	1	>28	0	0	0	0	0	0	8	0	0	34.49	1.45	794	239	37	83	37	10.6
37.037	52	0	0	1	1	1	0	0	0	0	3	15.2	53	1	>28	0	0	0	0	0	0	3	0	0	23.25	0.73	563	314	74	63	38	16.8
37.1094	59	1	0	0	0	0	1	0	0	1	12	36	60	1	>28	1	0	0	0	0	1	11	0	0	18.26	3.77	667	104	68	87	43	5
37.1094	72	1	0	1	0	0	0	0	0	0	10	57	70	1	>28	0	1	0	0	0	0	10	1	0	32.4	0.62	1000	51	60	51	36	12.2
37.3333	77	1	0	1	0	1	0	1	0	0	13	79	84	0	5	1	1	0	1	0	1	15	0	0	25.56	nd	555	169	59	50	46	16.8
37.4351	74	0	0	1	1	1	1	1	0	0	10	81	86	1	>28	0	0	0	1	0	0	10	0	0	33.4	0.67	717	218	43	62	49	9.8
37.452	50	0	0	1	0	1	0	0	1	0	7	48	66	1	>28	1	1	0	1	0	1	9	0	0	5.3	0.87	334	94	64	46	43	14.1
37.5274	71	1	0	1	0	0	0	0	0	0	8	7	41	1	18	1	0	0	0	0	0	6	0	0	27.55	0.48	793	127	46	73	46	13.8
37.756	32	1	0	0	0	0	1	0	0	0	7	17	50	1	>28	0	0	0	0	0	0	7	0	0	1.86	1.84	988	326	58	64	43	23.9
37.7712	67	0	0	1	0	1	0	1	0	0	10	52	68	1	>28	1	1	0	1	0	1	13	0	0	38.61	0.3	766	102	nd	77	48	12.1
37.911	68	0	0	1	0	0	0	1	0	0	13	48	66	0	4	1	0	0	1	1	1	13	1	1	22.84	9.23	573	70	117	53	46	13.4
37.911	76	1	1	0	0	0	0	1	0	0	11	71	78	1	23	0	0	0	1	0	0	11	0	0	44.27	1.86	720	215	36	77	39	28.8
38.0623	72	1	0	1	0	0	0	0	0	0	13	67	76	1	>28	1	0	0	0	0	1	10	0	0	23.59	0.65	556	290	70	71	37	18.3
38.215	58	1	0	1	0	0	0	0	0	0	8	57	70	1	>28	1	0	0	1	0	1	7	0	0	24.12	0.67	747	197	59	46	50	24.4
38.2653	48	0	0	1	0	0	0	1	0	0	4	16	49	1	>28	1	1	0	1	0	0	5	0	0	32.95	0.7	906	121	73	96	43	10.5
38.7543	59	1	0	0	1	1	0	0	0	0	7	6	39	1	>28	1	0	0	0	0	0	6	0	1	25.15	nd	563	310	85	67	29	5.8
38.856	58	1	1	1	0	0	0	0	0	1	5	38	61	1	21	1	0	0	1	0	1	5	0	0	44.34	0.7	705	458	32	67	52	17.5
38.9739	76	0	0	1	1	1	1	1	1	0	8	32	58	1	>28	1	0	0	0	0	1	7	0	0	34.79	0.31	679	449	89	82	33	10.1
39.0625	73	1	1	1	0	1	1	0	0	0	13	76	82	1	21	1	1	0	1	1	1	13	nk	nk	32.59	0.65	561	105	86	86	35	9.7
39.1837	71	0	0	1	0	1	1	0	0	0	12	58	71	0	1	1	0	0	1	1	1	10	1	0	28.85	0.71	528	39	43	71	52	11.4
39.2465	64	0	0	1	1	0	0	0	0	0	8	62	73	1	>28	1	0	0	0	0	1	4	0	0	18.3	0.35	771	339	98	90	32	13.8
39.4464	67	0	0	0	0	1	1	0	0	1	6	24	54	1	10	0	0	0	1	1	1	11	0	0	43	2.34	1051	421	67	78	37	15.8
39.5062	63	0	0	1	0	1	0	1	0	0	12	66.4	81	1	26	1	0	0	1	1	1	12	0	0	35.18	0.83	1013	189	56	12	80	20.2
39.5554	69	1	0	1	0	1	0	0	0	0	14	71	78	0	11	1	0	0	1	0	1	16	0	0	39.87	7.33	620	59	45	99	39	8.1
40.1633	74	1	0	1	0	1	0	1	0	0	12	87	93	0	0	1	1	0	1	1	1	13	1	1	13.22	1.18	673	99	52	81	48	13.22
40.3491	81	1	0	1	0	0	0	0	0	0	2	30	57	0	>28	1	0	0	1	0	0	5	0	0	17.49	0.66	700	164	74	72	37	12.3
41.1387	71	1	1	1	0	0	0	0	1	0	15	94	106	1	>28	1	1	0	1	1	1	15	0	1	22.48	1.27	571	232	92	66	36	11
41.4694	62	0	0	1	0	1	0	1	0	0	11	48	66	1	>28	1	0	0	1	0	1	14	0	0	18.12	1.42	541	64	72	102	40	17.6
42.9383	48	0	0	0	1	0	1	0	0	0	8	26	55	1	11	0	0	1	0	0	0	8	1	0	23.66	nd	1418	417	56	112	31	33.1
43.4103	67	0	0	1	1	0	0	1	0	1	16	76	82	1	>28	1	1	1	1	1	1	16	1	1	37.11	1.34	837	131	55	36	58	37.6
44.0816	61	1	0	0	0	1	1	0	0	0	7	72	79	1	>28	0	0	0	0	0	0	6	0	0	32.62	1.15	625	240	53	79	43	15.4
44.32	61	0	0	1	1	1	0	0	0	0	12	62	73	1	>28	0	0	0	1	0	1	12	0	0	6.11	1.5	241	214	57	73	42	15.7
44.9827	67	0	1	1	0	0	1	1	0	0	6	52	68	1	>28	1	1	0	0	0	0	6	0	0	26.28	2.61	586	335	56	80	37	19.4
46	38	0	0	0	0	1	1	0	0	0	12	60	72	1	>28	0	0	0	0	0	1	12	0	0	15.19	1.21	770	184	72	115	38	4.7
46.7687	58	1	0	0	0	1	1	0	0	0	13	71	78	1	>28	1	1	1	1	0	1	15	0	0	44.52	1.9	763	60	60	52	76	7.6
47.3425	61	0	0	1	0	1	1	1	0	0	11	62	73	1	>28	0	1	0	1	0	1	12	0	1	33.84	0.52	808	228	99	52	45	17.9
47.4773	51	1	0	1	1	1	1	0	0	0	6	22	53	1	>28	0	0	0	0	0	1	6	0	0	31.71	1.07	nd	265	nd	nd	nd	27.1
47.7502	43	1	0	0	1	0	0	1	0	0	8	46	65	1	>28	1	0	0	1	0	1	5	0	0	21.52	0.39	504	558	92	62	64	15.6
48.7358	48	0	0	0	0	0	1	0	0	0	10	48	66	1	>28	1	0	0	1	0	0	8	0	0	46.22	0.77	1215	302	42	40	55	11.6
49.3827	52	0	0	0	1	0	0	0	0	0	6	17	50	1	>28	1	0	0	0	0	0	6	0	0	42.69	0.94	826	387	46	91	43	31.3
49.3931	59	0	0	1	0	1	1	1	0	0	10	74	80	0	4	1	1	0	1	1	1	8	0	0	12.23	4.87	501	208	120	84	41	12.7
49.3931	59	0	0	1	1	1	1	1	0	0	8	52	68	1	9	1	1	1	1	1	1	12	0	0	49.67	0.46	991	398	70	64	48	39.9
49.5442	58	0	0	1	0	1	1	0	0	0	7	52	68	1	>28	0	0	0	0	0	0	6	0	1	32.34	1.9	555	249	59	62	46	9.9
49.6713	42	0	1	1	0	1	1	1	0	0	10	38	61	1	>28	1	1	1	1	0	1	10	nk	nk	34.89	0.57	nd	169	51	80	119	5.7
51.056	64	1	1	1	0	0	1	0	0	0	13	67	76	0	6	1	0	0	1	0	1	13	0	0	12.54	4.27	557	124	nd	90	30	13.9
58.1095	47	0	0	0	0	1	1	0	0	0	8	40	62	1	>28	1	1	1	1	0	1	11	0	0	37.15	0.88	658	316	86	85	40	9.4
nk	15	nk	0	0	0	0	1	0	0	0	4	17	50	1	>28	0	0	1	0	0	0	4	0	0	39.74	0.6	nd	238	nd	nd	nd	14.5
nk	18	1	1	0	0	0	0	0	0	1	nk	nk	nk	0	27	1	nk	0	0	0	1	nk	0	1	47.16	0.09	1122	32	52	78	44	0.6
nk	18	0	0	0	0	1	0	0	0	0	nk	nk	nk	1	>28	0	0	0	0	0	1	nk	0	0	16.17	0.49	620	313	74	89	42	16.3
nk	19	1	0	1	0	0	0	0	0	0	nk	nk	nk	1	>28	0	0	0	1	0	1	nk	0	0	42.7	nd	669	259	nd	100	30	12.3
nk	19	0	0	0	0	0	0	0	0	0	nk	nk	nk	1	nk	1	0	0	0	0	1	nk	0	0	22.92	nd	609	89	45	59	58	13.7
nk	20	1	0	0	0	0	0	0	0	1	nk	nk	nk	0	10	0	0	0	1	0	1	nk	0	1	30.24	1.83	604	31	36	52	54	0.5
nk	20	0	1	0	0	0	0	0	0	0	nk	nk	nk	1	>28	0	nk	0	0	1	0	nk	0	0	35.89	2	1082	330	58	80	64	15.2
nk	20	0	1	0	0	0	0	0	0	0	nk	nk	nk	1	>28	0	nk	0	0	1	0	nk	nk	nk	21.62	2.61	852	289	94	94	35	13.1
nk	20	0	1	0	0	0	0	0	0	0	nk	nk	nk	1	>28	0	nk	0	0	0	0	nk	0	0	16.58	0.5	627	418	97	64	33	6.9
nk	25	0	0	0	0	0	0	0	0	0	nk	nk	nk	1	>28	0	0	0	0	0	1	nk	0	0	44.1	0.68	1054	301	106	95	44	17.6
nk	25	0	0	0	0	0	0	0	0	0	nk	nk	nk	1	>28	nk	nk	nk	nk	nk	nk	nk	0	0	27.81	1.12	534	164	75	80	48	13.4
nk	25	0	1	0	0	0	0	0	0	0	nk	nk	nk	1	>28	0	1	0	1	1	1	nk	nk	0	45.06	0.44	816	75	50	111	41	22.4
nk	25	0	0	1	0	0	1	0	0	0	8	13	47	1	>28	1	0	1	0	0	1	3	1	0	23.64	0.44	556	466	62	60	50	13.3
nk	27	0	0	1	0	0	0	0	0	0	nk	nk	nk	1	>28	1	0	0	1	1	0	nk	0	0	31.85	5.86	547	235	65	38	35	23.1
nk	27	1	0	0	0	0	0	0	0	1	nk	nk	nk	1	28	nk	nk	nk	nk	nk	nk	nk	0	0	54.11	0.89	460	177	66	57	50	11.9
nk	28	1	0	0	0	0	0	0	0	1	nk	nk	nk	0	25	0	0	0	0	1	0	nk	1	0	43.79	0.82	361	138	nd	63	39	47
nk	28	1	0	1	0	0	0	0	0	0	nk	nk	nk	1	nk	0	0	0	0	1	0	nk	0	0	37.98	nd	883	66	66	98	40	11.8
nk	28	0	1	0	0	0	0	0	0	0	nk	nk	nk	1	>28	0	nk	0	0	0	0	nk	0	0	28.78	0.34	773	359	nd	98	33	17
nk	28	1	1	0	0	0	0	0	0	0	nk	nk	nk	1	>28	0	nk	0	0	0	0	nk	0	0	23.67	0.24	842	202	80	92	40	10.8
nk	28	0	1	0	0	0	0	0	0	0	nk	nk	nk	1	>28	0	nk	0	0	0	1	nk	0	0	23.98	0.53	584	108	67	71	81	9.6
nk	29	0	0	0	1	0	0	0	0	0	nk	nk	nk	1	>28	nk	nk	nk	nk	nk	nk	nk	0	0	24.49	0.44	783	182	45	68	45	9.1
nk	29	0	0	0	0	0	0	0	0	0	nk	nk	nk	1	>28	nk	nk	nk	nk	nk	nk	nk	0	0	13.82	1.58	595	139	92	57	38	8.3
nk	29	1	1	0	0	0	0	0	0	0	nk	nk	nk	1	>28	nk	nk	nk	nk	nk	nk	nk	nk	nk	37.65	0.16	nd	424	nd	nd	nd	8.6
nk	30	1	0	0	0	0	0	0	0	0	nk	nk	nk	1	>28	0	0	0	0	0	0	nk	0	0	24.42	1.63	579	92	88	88	31	12.5
nk	30	1	0	0	0	0	0	0	0	0	nk	nk	nk	0	nk	nk	nk	nk	nk	nk	nk	nk	0	0	38.08	nd	654	298	96	50	50	16.1
nk	30	0	1	0	0	0	0	0	0	0	nk	nk	nk	0	11	nk	nk	0	1	1	1	nk	0	1	47	2.97	1413	120	96	42	83	4
nk	30	1	1	0	0	0	0	0	0	0	nk	nk	nk	1	nk	0	nk	0	0	0	0	nk	0	0	13.29	nd	554	171	47	67	53	9.4
nk	30	1	0	0	0	1	0	0	0	1	8	48	66	1	3	1	1	1	0	1	1	0	1	0	41.59	0.34	707	1004	52	89	39	21.6
nk	30	1	1	0	0	0	0	1	0	0	13	46	65	1	>28	0	0	0	1	0	1	11	0	0	20.94	0.31	486	168	69	76	46	11.9
nk	31	1	1	0	0	0	0	0	0	0	nk	nk	nk	0	5	1	nk	0	0	1	1	nk	0	0	36.51	0.45	614	171	64	70	44	31
nk	32	0	0	0	0	0	0	0	0	0	nk	nk	nk	1	nk	0	0	0	0	0	0	nk	0	0	23.33	nd	nd	136	nd	nd	nd	6.2
nk	32	0	1	0	0	1	0	0	0	0	nk	nk	nk	1	>28	0	nk	0	0	0	1	nk	0	0	11.51	1.2	478	261	101	80	31	7.7
nk	32	1	1	0	0	0	0	0	0	0	nk	nk	nk	1	2	0	nk	0	1	0	1	nk	1	0	32.52	0.3	872	202	113	104	25	14.1
nk	32	1	0	1	0	0	0	1	0	0	14	79	84	1	>28	1	0	0	1	1	1	14	0	0	34.09	0.54	591	93	58	65	60	25.3
nk	33	1	nk	nk	nk	nk	nk	nk	nk	nk	nk	nk	nk	0	4	1	0	0	0	0	1	nk	0	0	6.8	1.7	71	121	38	14	200	6.1
nk	33	0	0	0	0	0	0	0	0	0	nk	nk	nk	1	>28	0	0	0	0	0	0	nk	0	0	45.69	0.35	611	338	75	65	39	17.1
nk	34	0	0	0	0	0	1	0	0	0	nk	nk	nk	0	27	1	0	0	1	1	0	nk	0	0	22.79	15.14	273	97	30	43	63	24.2
nk	35	0	1	0	0	0	0	0	0	0	nk	nk	nk	1	>28	1	nk	0	0	0	0	nk	0	0	15.95	0.44	591	252	92	92	33	9.4
nk	35	0	0	0	0	0	0	0	0	1	11	60	72	1	17	0	0	0	1	0	0	11	0	0	30.91	1.43	443	24	72	74	47	0.5
nk	36	0	0	0	0	0	0	0	0	0	nk	nk	nk	1	>28	1	1	0	0	0	1	nk	0	0	20.21	1.42	539	57	51	61	60	9
nk	36	1	0	0	0	1	1	0	0	0	4	24	54	1	>28	0	0	1	0	0	1	4	0	0	22.23	0.68	564	152	52	85	42	7.5
nk	37	0	0	0	0	0	0	0	0	0	nk	nk	nk	1	2	0	0	0	0	0	0	nk	0	0	14.27	0.79	993	146	88	94	36	7.2
nk	37	0	0	0	1	0	0	0	0	0	nk	nk	nk	0	15	1	1	0	1	0	1	nk	0	0	58.13	2.9	535	35	20	45	96	11
nk	37	0	0	0	0	1	0	0	0	0	nk	nk	nk	1	>28	nk	nk	nk	nk	nk	nk	nk	0	0	39.34	0.87	592	284	50	89	35	5.4
nk	37	1	1	0	0	0	0	0	0	0	nk	nk	nk	0	8	1	nk	0	1	0	0	nk	0	0	8.51	0.29	649	160	104	119	29	11.5
nk	38	0	0	0	0	0	0	0	0	1	nk	nk	nk	0	nk	1	0	0	0	0	1	nk	0	0	30.03	nd	725	94	75	86	35	57.2
nk	38	0	1	0	0	0	0	0	0	0	nk	nk	nk	1	>28	nk	nk	nk	nk	nk	nk	nk	0	0	16.33	1.89	866	132	100	63	46	5
nk	39	0	0	0	0	0	0	0	0	0	nk	nk	nk	1	>28	nk	nk	nk	nk	nk	nk	nk	0	0	11.36	0.73	592	379	nd	72	41	10.6
nk	39	0	1	1	0	0	0	0	0	0	nk	nk	nk	1	>28	0	nk	0	0	0	0	nk	0	0	33.6	nd	nd	363	nd	nd	nd	7.4
nk	40	0	0	0	0	0	0	0	0	1	15	89	96	1	3	1	0	0	1	0	1	16	0	1	50.54	7.66	1218	7	64	40	64	1
nk	40	0	0	0	0	1	0	0	0	0	11	36	16.7	1	>28	0	0	0	0	0	1	8	0	0	30.41	0.45	707	201	101	nd	45	5.5
nk	41	1	0	0	0	0	0	0	1	0	nk	nk	nk	1	>28	nk	nk	nk	nk	nk	nk	nk	nk	nk	4.93	4.4	233	47	23	35	75	9.4
nk	41	0	0	0	1	0	0	0	0	0	16	75	81	1	>28	1	0	1	1	1	1	17	1	1	31.69	2.55	182	39	20	31	183	14.4
nk	42	0	0	0	0	0	0	0	0	0	nk	nk	nk	1	>28	0	0	0	1	0	1	nk	0	0	16.81	1.16	399	176	71	94	34	9.2
nk	42	0	1	0	0	0	0	0	0	0	nk	nk	nk	0	10	nk	nk	nk	nk	nk	1	nk	nk	nk	29.79	0.65	799	218	nd	72	46	15.7
nk	42	0	1	0	0	0	0	0	0	0	nk	nk	nk	1	>28	0	nk	0	1	1	0	nk	nk	nk	45.4	1.39	919	223	50	118	49	38
nk	43	0	0	0	0	0	1	0	0	0	nk	nk	nk	1	>28	0	0	0	0	0	1	nk	0	0	26.26	0.31	466	143	53	64	39	10.2
nk	43	0	0	1	0	0	0	0	0	0	nk	nk	nk	1	>28	0	1	0	1	0	1	nk	0	0	15.91	0.63	575	158	76	80	45	10.5
nk	43	0	1	1	0	0	0	0	0	0	nk	nk	nk	1	>28	1	1	0	1	1	1	nk	1	1	26.62	0.87	389	36	47	81	36	16.8
nk	44	0	0	1	0	0	0	0	0	0	nk	nk	nk	1	>28	nk	nk	nk	nk	nk	nk	nk	nk	nk	35.68	2.92	648	305	76	83	41	12.6
nk	44	1	0	0	0	0	0	0	0	0	nk	nk	nk	1	>28	nk	nk	nk	nk	nk	nk	nk	0	0	5.32	0.37	255	214	95	90	31	15.4
nk	44	0	0	0	0	0	0	1	0	0	nk	nk	nk	1	>28	0	0	0	1	0	0	nk	0	1	61.03	0.77	905	194	60	86	41	5.7
nk	44	0	0	0	0	0	0	0	0	1	nk	nk	nk	1	>28	0	0	0	0	0	0	nk	0	0	25.42	0.51	537	134	48	69	54	5.9
nk	44	0	0	0	0	0	0	0	0	0	nk	nk	nk	1	>28	0	0	0	0	0	1	nk	0	0	25.68	1.36	689	181	43	71	50	18.9
nk	44	1	0	0	0	0	0	0	0	1	nk	nk	nk	0	12	0	0	0	1	0	0	nk	0	0	34.65	nd	nd	184	nd	nd	nd	8.1
nk	44	0	0	1	0	0	0	0	0	0	nk	nk	nk	1	>28	1	0	0	1	1	1	nk	0	0	16.75	2.33	388	49	83	74	52	26.5
nk	44	0	1	0	0	0	0	0	0	0	nk	nk	nk	1	>28	0	nk	0	0	0	1	nk	0	0	4.04	nd	nd	224	nd	nd	nd	6.7
nk	45	1	0	1	0	0	0	0	0	0	nk	nk	nk	0	nk	1	1	0	1	0	0	nk	0	0	27.96	nd	744	98	95	59	42	21.1
nk	45	0	1	0	0	0	0	0	0	0	nk	nk	nk	0	5	nk	nk	nk	nk	nk	nk	nk	nk	nk	40.33	0.56	1157	106	nd	88	51	8.3
nk	45	1	1	0	0	0	0	0	0	0	nk	nk	nk	0	20	1	nk	0	1	0	1	nk	1	0	21.33	0.47	624	311	108	101	34	13.1
nk	45	0	1	0	0	0	0	0	0	0	nk	nk	nk	1	>28	0	nk	0	0	0	0	nk	0	0	4.82	0.56	333	195	90	92	31	16.5
nk	45	0	1	0	0	0	0	0	0	0	nk	nk	nk	1	>28	1	nk	0	0	0	1	nk	0	0	14.76	0.42	613	20	58	55	78	7.9
nk	45	0	0	1	0	1	1	1	0	0	14	74	80	1	>28	1	0	1	1	1	0	14	0	1	42.31	2.41	693	203	50	55	63	23.2
nk	46	1	1	0	0	0	0	0	0	0	nk	nk	nk	1	17	0	0	0	0	0	0	nk	0	0	24.8	0.19	969	139	104	111	48	10.6
nk	46	0	0	0	0	0	0	0	1	0	nk	nk	nk	0	8	0	0	0	1	1	1	nk	0	1	18.12	5.74	500	58	72	31	79	13.1
nk	46	0	0	0	0	0	0	0	0	0	nk	nk	nk	1	>28	nk	nk	nk	nk	nk	nk	nk	0	0	22.99	0.74	669	659	86	85	38	9
nk	46	0	1	0	0	0	0	0	0	0	nk	nk	nk	1	>28	1	nk	0	0	1	0	nk	0	0	24.42	0.66	858	453	105	84	40	9.8
nk	46	1	1	0	0	0	0	0	0	0	nk	nk	nk	1	>28	1	nk	0	0	0	0	nk	0	0	14.48	0.55	635	195	74	87	39	6.5
nk	46	0	1	0	0	0	0	0	0	1	nk	nk	nk	1	>28	0	0	0	0	0	1	nk	1	1	41.55	0.55	688	189	74	107	42	9.4
nk	47	0	0	0	1	0	0	0	0	0	nk	nk	nk	1	>28	0	0	0	0	0	0	nk	0	0	22.07	0.39	758	229	67	78	42	17.7
nk	47	1	0	0	0	0	1	0	0	0	nk	nk	nk	1	>28	nk	0	0	0	0	0	nk	0	0	27.81	0.74	564	530	39	38	51	31.7
nk	47	0	1	0	0	0	0	0	0	0	nk	nk	nk	0	5	0	nk	0	0	1	0	nk	nk	nk	41.22	0.8	634	139	nd	66	44	11.5
nk	47	1	1	0	0	0	0	0	0	0	nk	nk	nk	1	>28	0	nk	0	0	0	0	nk	0	0	19.8	0.22	592	252	97	97	33	22.4
nk	47	1	1	0	0	0	0	0	0	0	nk	nk	nk	1	>28	0	nk	0	0	0	0	nk	0	0	18.78	0.45	988	246	nd	104	36	12.4
nk	48	1	1	0	0	0	0	0	0	0	nk	nk	nk	0	3	1	0	0	0	0	1	nk	0	0	12.84	0.76	444	130	103	100	30	9.8
nk	48	0	0	0	0	0	0	0	1	0	nk	nk	nk	0	8	1	0	0	0	1	1	nk	0	0	12.23	14.16	329	30	28	47	54	11.9
nk	48	1	0	1	0	0	0	0	0	0	nk	nk	nk	1	>28	1	0	0	1	0	0	nk	0	0	35.09	1.41	689	123	47	33	60	36.1
nk	48	1	0	0	0	0	0	0	0	1	nk	nk	nk	1	nk	1	0	0	1	1	1	nk	0	0	30.96	nd	648	116	71	61	41	10.6
nk	48	1	0	0	0	0	0	0	0	0	nk	nk	nk	0	nk	nk	nk	nk	nk	nk	nk	nk	0	0	70.1	nd	1366	357	67	73	57	29
nk	48	0	0	0	0	1	0	0	0	0	nk	nk	nk	0	nk	1	0	0	0	1	1	nk	0	0	34.41	nd	983	113	42	53	47	7.2
nk	48	0	0	0	0	0	0	0	0	0	nk	nk	nk	0	7	1	1	0	0	0	1	nk	0	0	24.85	0.49	741	279	52	42	56	15.2
nk	48	0	1	0	0	0	0	0	0	0	nk	nk	nk	0	12	0	nk	0	1	0	1	nk	0	0	19.64	0.17	619	196	nd	90	40	16.9
nk	48	0	1	0	0	0	0	0	0	0	nk	nk	nk	1	>28	0	nk	0	0	0	1	nk	0	0	25.02	0.78	501	203	61	63	42	8
nk	48	0	1	0	0	0	0	0	0	0	nk	nk	nk	1	>28	0	nk	0	0	1	1	nk	0	0	27.5	2.28	943	139	nd	93	40	19
nk	48	0	1	1	1	0	0	0	0	1	19	95	110	0	>28	1	1	0	1	0	0	19	0	0	28.55	25.96	424	2	39	32	81	0
nk	49	0	0	0	1	0	0	0	0	0	nk	nk	nk	1	>28	0	0	0	1	0	0	nk	0	1	35.26	1.47	967	502	110	87	38	9.3
nk	49	0	0	0	0	0	0	0	0	0	nk	nk	nk	1	>28	0	0	0	0	1	0	nk	0	0	31.65	0.62	507	61	36	48	50	13.2
nk	49	0	1	1	0	0	0	0	1	0	15	81	86	0	8	0	0	0	0	1	0	17	0	0	17.47	13.26	202	12	22	48	57	17.8
nk	49	0	0	1	0	0	0	0	0	0	nk	nk	nk	1	nk	0	0	0	0	0	1	nk	0	0	24.15	nd	843	188	60	99	38	15
nk	49	0	1	0	0	0	0	0	0	0	nk	nk	nk	1	>28	0	nk	0	0	0	0	nk	0	0	25.3	0.29	564	213	nd	94	31	5.1
nk	49	1	1	0	0	0	0	0	0	0	nk	nk	nk	1	>28	0	nk	0	0	0	0	nk	0	0	36.71	0.27	nd	282	nd	nd	nd	27.7
nk	50	0	0	1	0	0	0	0	0	0	nk	nk	nk	0	0	1	0	0	1	1	0	nk	nk	nk	22.48	12.14	246	44	20	40	79	53.8
nk	50	0	0	0	0	0	0	0	0	0	nk	nk	nk	1	>28	1	0	0	0	0	0	nk	0	0	13.56	1.04	701	196	58	68	48	11.3
nk	50	1	1	0	0	0	0	0	0	0	nk	nk	nk	1	>28	0	nk	0	0	0	1	nk	0	0	16.28	nd	nd	175	nd	nd	nd	10.2
nk	50	0	1	0	0	0	0	0	0	0	nk	nk	nk	0	13	0	nk	0	1	1	0	nk	0	1	29.46	6.58	681	102	68	55	46	24.6
nk	50	0	0	1	0	0	0	1	1	0	9	80	85	1	20	0	1	0	1	0	1	9	0	0	26.45	0.77	546	116	58	71	55	17.1
nk	51	1	1	0	0	0	1	0	0	0	nk	nk	nk	1	>28	0	nk	0	1	0	0	nk	0	0	18.6	0.84	443	194	76	86	42	12
nk	52	0	0	0	0	0	0	0	0	0	nk	nk	nk	1	>28	0	0	0	0	0	0	nk	0	0	30.77	0.77	604	293	64	103	45	15.2
nk	52	0	0	0	0	0	0	0	0	0	nk	nk	nk	1	>28	nk	nk	nk	nk	nk	nk	nk	0	0	34.76	4.88	771	225	73	83	41	10.3
nk	52	1	1	0	0	0	0	0	0	0	nk	nk	nk	0	28	1	nk	0	0	0	1	nk	1	0	34.18	0.42	784	234	74	66	43	6.3
nk	52	0	0	0	0	0	1	1	1	0	10	54	69	0	4	1	1	1	1	1	0	14	1	nk	22.39	19.98	207	24	nd	46	58	10.1
nk	53	0	0	1	0	0	0	0	0	0	nk	nk	nk	1	nk	0	0	0	1	0	1	nk	0	0	45.1	nd	818	104	62	89	40	11.8
nk	53	0	1	0	0	0	0	0	0	0	nk	nk	nk	1	>28	1	nk	0	0	1	1	nk	0	0	26.07	1.77	676	39	79	91	58	32.6
nk	53	1	1	0	0	0	0	0	0	0	nk	nk	nk	1	>28	0	nk	0	0	0	1	nk	0	0	28.8	0.57	584	200	92	80	37	16.6
nk	53	0	0	0	0	0	0	0	0	1	nk	nk	nk	1	>28	1	1	0	0	0	0	nk	0	0	19.33	0.67	645	22	nd	91	42	0.2
nk	53	0	1	0	0	0	0	0	0	0	nk	nk	nk	1	>28	0	nk	0	0	0	0	nk	0	0	33.03	0.46	668	371	97	66	41	10.2
nk	54	0	0	1	0	0	0	0	0	0	nk	nk	nk	1	>28	0	0	0	0	0	0	nk	0	1	14.73	nd	nd	nd	nd	nd	57	nd
nk	54	0	0	1	0	0	0	0	0	0	nk	nk	nk	0	7	1	0	0	1	0	0	nk	1	0	14.61	4.03	278	63	69	67	45	13.4
nk	54	1	1	0	0	0	0	0	0	0	nk	nk	nk	0	16	0	nk	0	1	0	0	nk	nk	nk	51.38	0.17	866	182	nd	69	53	6.6
nk	54	1	1	0	0	0	0	0	0	0	nk	nk	nk	1	>28	0	nk	0	0	0	0	nk	0	0	7.51	nd	nd	201	nd	nd	nd	9.7
nk	54	1	1	0	0	0	0	0	0	0	nk	nk	nk	1	>28	0	nk	0	1	nk	1	nk	0	0	13.68	nd	nd	221	nd	nd	nd	6.7
nk	54	0	0	0	0	0	0	0	1	0	nk	nk	nk	1	nk	0	0	nk	0	0	0	nk	nk	nk	2.13	nd	523	109	59	87	56	9.5
nk	55	0	0	0	0	0	0	0	1	0	nk	nk	nk	1	>28	nk	nk	nk	nk	nk	nk	nk	0	0	28.05	9.61	1107	217	87	94	35	10.2
nk	55	1	0	1	0	0	0	0	0	0	nk	nk	nk	0	5	1	1	0	1	0	1	nk	1	0	62.65	0.21	858	140	115	55	60	26.7
nk	55	1	0	0	1	0	0	0	0	0	nk	nk	nk	1	>28	0	0	0	1	0	1	nk	0	1	34.57	1.3	1184	283	nd	110	38	10.2
nk	55	1	0	1	0	0	0	0	0	0	nk	nk	nk	0	nk	1	0	0	1	1	1	nk	0	1	34.94	nd	516	56	29	43	63	22.1
nk	55	0	1	0	0	1	0	0	0	0	nk	nk	nk	0	24	0	0	0	0	0	1	nk	0	0	6.28	0.4	477	204	48	85	42	24.2
nk	55	0	0	0	0	0	0	0	0	0	nk	nk	nk	0	16	1	0	0	1	1	1	nk	0	1	15.98	3.77	872	71	97	71	48	5.1
nk	55	0	1	0	0	0	0	0	0	0	nk	nk	nk	1	>28	0	nk	0	0	1	0	nk	0	0	14.54	2.21	783	405	nd	92	33	12.2
nk	55	0	1	0	0	0	0	0	0	0	nk	nk	nk	0	26	1	nk	0	0	0	1	nk	0	1	15.22	0.84	651	111	66	74	40	15.1
nk	56	1	0	0	0	0	0	0	1	0	nk	nk	nk	0	15	0	0	0	1	1	0	nk	0	0	19.93	2.58	nd	159	nd	nd	nd	9.5
nk	56	1	0	0	0	0	1	0	0	0	nk	nk	nk	0	23	0	0	0	1	0	1	nk	0	1	24.77	13.02	398	102	nd	46	44	15.8
nk	56	1	1	0	0	0	0	0	0	0	nk	nk	nk	1	>28	0	nk	0	0	1	1	nk	0	0	20.77	0.57	442	253	79	78	36	7.2
nk	56	1	1	0	0	1	1	0	0	0	11	50	67	1	>28	0	1	0	0	0	0	11	0	0	36.07	1.27	656	318	84	81	35	1.8
nk	56	0	0	0	0	0	1	1	0	0	9	26	55	1	>28	0	0	0	0	0	0	3	0	0	8.16	0.87	666	114	103	84	36	8.7
nk	57	1	0	0	0	0	0	0	0	0	nk	nk	nk	0	1	nk	nk	nk	nk	nk	nk	nk	0	0	35.44	2.2	518	62	58	41	53	22
nk	57	1	1	0	0	0	0	0	0	0	nk	nk	nk	1	>28	0	0	0	0	0	0	nk	0	0	34.45	0.73	911	272	96	118	32	19.3
nk	57	0	1	0	0	0	0	0	0	0	nk	nk	nk	1	>28	0	0	0	0	0	0	nk	1	0	28.36	0.31	688	424	108	72	39	10.1
nk	57	1	0	0	0	0	1	0	0	0	nk	nk	nk	1	nk	0	1	0	0	0	0	nk	0	0	15.96	0.99	749	210	68	63	36	20.3
nk	57	0	0	0	0	1	0	0	0	0	nk	nk	nk	1	>28	1	1	0	0	0	1	nk	0	0	19.45	0.69	520	66	64	84	40	31.7
nk	58	0	0	0	0	0	0	0	0	0	nk	nk	nk	0	1	0	1	0	1	1	1	nk	0	1	36.96	1.36	812	392	75	45	45	13.3
nk	58	0	1	0	0	0	0	0	0	0	nk	nk	nk	0	3	0	nk	0	1	1	0	nk	nk	nk	29.42	3.46	603	95	30	77	41	12.7
nk	58	1	1	0	0	0	0	0	0	0	nk	nk	nk	1	>28	0	nk	0	0	0	0	nk	0	0	11.71	0.39	737	182	101	99	27	7.7
nk	58	0	1	0	0	0	0	0	0	0	nk	nk	nk	1	>28	0	nk	0	0	0	1	nk	0	0	13.72	0.89	486	206	56	64	44	20.1
nk	58	0	1	0	0	0	0	0	0	0	nk	nk	nk	0	5	1	nk	0	1	0	nk	nk	nk	nk	34.37	0.18	560	159	nd	84	47	0.2
nk	58	0	0	1	0	1	0	0	0	0	13	80	85	0	27	1	1	1	1	1	1	13	1	0	38.14	1.84	1046	125	46	67	44	14.4
nk	59	0	0	0	0	0	0	0	0	1	nk	nk	nk	0	9	nk	nk	nk	nk	nk	nk	nk	0	0	37.53	nd	nd	128	nd	nd	nd	6.9
nk	59	1	1	0	0	0	0	0	0	0	nk	nk	nk	1	>28	0	nk	0	1	0	0	nk	0	0	30.65	0.76	682	42	nd	87	30	7.7
nk	59	1	1	1	0	0	0	0	0	0	nk	nk	nk	1	>28	1	nk	0	1	1	1	nk	0	0	103.56	1.58	1053	115	78	90	51	22.2
nk	59	1	1	0	0	0	0	0	0	0	nk	nk	nk	1	>28	0	0	0	0	0	0	nk	0	0	6.71	0.23	641	271	nd	104	26	10.9
nk	59	1	1	0	0	0	0	1	1	0	11	82	87	1	>28	1	1	0	1	1	0	11	0	0	26.93	1.33	410	84	24	78	49	7.1
nk	59	1	0	1	0	0	0	0	0	0	9	38	61	1	>28	1	0	0	1	0	0	11	1	0	31.25	1.57	639	52	45	63	58	5
nk	60	0	0	0	0	0	0	0	0	1	nk	nk	nk	1	>28	0	0	0	1	0	1	nk	1	1	34.47	7.03	667	347	52	93	44	7
nk	60	1	0	0	0	0	1	0	0	0	nk	nk	nk	0	15	0	0	0	0	0	1	nk	0	0	25.73	6.02	351	56	58	63	55	16.6
nk	60	0	0	0	0	0	0	0	0	0	nk	nk	nk	1	18	0	0	0	0	0	0	nk	0	0	39.86	1.73	1067	77	38	63	52	11.2
nk	60	1	1	0	0	0	0	0	0	0	nk	nk	nk	1	>28	0	nk	0	0	0	1	nk	0	0	24.2	0.44	1051	281	118	79	36	22.6
nk	60	0	0	0	0	1	0	0	0	0	nk	nk	nk	1	>28	0	1	0	0	0	0	nk	0	0	7.95	0.49	552	215	64	70	43	5.3
nk	60	1	1	0	0	0	0	0	0	0	nk	nk	nk	0	23	0	nk	0	1	1	1	nk	nk	nk	39.97	3.08	974	191	44	56	58	37.2
nk	60	1	0	0	0	0	0	0	1	0	nk	nk	nk	0	1	1	0	0	1	1	0	nk	0	0	19.24	3.03	349	158	nd	52	61	18.3
nk	61	0	0	0	0	0	0	1	0	0	nk	nk	nk	1	nk	1	0	0	1	0	0	nk	0	0	30.33	nd	1257	177	65	70	44	11.4
nk	61	1	1	0	0	0	0	0	0	0	nk	nk	nk	1	>28	0	nk	0	0	1	0	nk	0	0	29.19	2.04	695	118	nd	83	44	51
nk	61	0	1	0	0	0	0	0	0	0	nk	nk	nk	1	9	0	nk	0	1	1	0	nk	0	0	32.19	3.14	594	95	34	70	44	12.9
nk	61	0	1	0	0	0	0	0	0	0	nk	nk	nk	1	>28	1	nk	0	1	1	1	nk	1	0	27.12	6.61	419	15	41	76	43	9.4
nk	61	0	1	1	0	0	0	0	0	0	11	57	70	0	11	0	0	1	1	0	0	12	0	0	38.92	0.68	814	398	41	54	59	8.6
nk	61	1	1	1	0	1	0	1	1	1	18	94	108	1	28	1	1	0	1	1	1	18	0	0	63.64	4.69	920	22	73	48	38	0.1
nk	62	0	0	0	0	0	1	0	0	0	nk	nk	nk	0	16	1	0	0	0	1	0	nk	nk	nk	38.9	3.86	994	171	68	70	50	18.8
nk	62	0	0	0	0	0	1	0	0	0	nk	nk	nk	0	19	1	0	0	1	1	0	nk	0	1	28.72	6.91	nd	88	nd	nd	nd	6.2
nk	62	0	0	0	0	0	0	0	0	0	nk	nk	nk	1	>28	nk	nk	nk	nk	nk	nk	nk	0	0	17.9	0.86	548	126	63	99	32	6.1
nk	62	0	0	0	0	0	1	0	0	0	nk	nk	nk	1	12	0	0	0	1	0	0	nk	0	0	29.46	0.68	584	56	nd	56	63	16.4
nk	62	0	0	1	0	0	0	0	0	0	nk	nk	nk	1	>28	1	1	0	1	1	1	nk	0	0	33.04	1.05	666	153	73	62	38	25.6
nk	62	0	0	0	0	0	0	0	0	0	nk	nk	nk	1	7	0	0	0	0	0	1	nk	0	0	34.16	0.48	660	155	52	94	53	26.3
nk	62	0	0	0	0	0	0	0	0	1	nk	nk	nk	0	3	0	0	0	1	0	1	nk	0	0	47.54	0.19	1140	45	65	60	60	7.4
nk	62	0	0	0	0	0	0	0	0	0	nk	nk	nk	1	>28	0	1	0	0	0	1	nk	0	0	27.49	1.94	1000	161	nd	98	34	16
nk	62	0	1	0	0	0	0	0	0	1	nk	nk	nk	1	15	0	nk	0	1	0	1	nk	0	0	27.93	0.33	875	69	84	84	40	4.1
nk	62	1	1	0	0	0	0	1	0	0	nk	nk	nk	0	5	1	nk	0	1	1	1	nk	0	0	27.95	14.68	621	127	72	87	48	4.4
nk	62	0	0	1	0	1	0	0	0	1	5	26	55	1	>28	0	0	0	0	0	1	5	0	0	68.19	0.37	1344	296	88	104	86	14.9
nk	62	0	1	1	0	0	1	0	0	0	7	60	72	1	>28	1	1	0	1	0	0	11	0	0	20	0.38	601	115	59	81	49	10
nk	63	1	0	1	0	0	0	0	0	0	nk	nk	nk	0	3	1	0	0	1	1	1	nk	nk	nk	41.74	0.64	594	342	45	53	48	51.9
nk	63	0	0	0	0	0	0	0	0	1	nk	nk	nk	0	3	1	0	0	1	1	1	nk	0	0	58.1	2.9	569	155	91	51	51	8.3
nk	63	0	1	0	0	0	0	0	0	0	nk	nk	nk	1	>28	0	nk	0	0	1	1	nk	1	0	17.25	1.89	562	141	49	81	49	9
nk	63	0	0	0	0	0	1	0	0	1	8	32	58	1	>28	1	1	1	0	0	0	7	0	1	45.9	0.35	737	456	67	78	42	8
nk	63	1	0	1	0	0	1	1	1	nk	12	82	87	0	25	1	0	1	1	1	1	11	0	1	26.69	4.55	473	117	42	52	42	40.7
nk	64	0	0	0	0	1	0	0	0	0	nk	nk	nk	0	nk	1	0	0	1	0	1	nk	1	1	34.97	nd	555	105	39	57	59	1
nk	64	0	0	0	0	0	0	0	0	1	nk	nk	nk	0	10	0	0	0	0	0	1	nk	0	0	43.66	0.97	724	16	43	42	42	1.1
nk	64	0	0	0	0	1	0	0	0	0	nk	nk	nk	1	>28	0	0	0	0	0	0	nk	0	0	30.78	0.2	nd	429	nd	nd	nd	23.9
nk	64	1	1	0	0	0	0	0	0	0	nk	nk	nk	1	>28	0	nk	0	1	1	0	nk	0	0	22.34	0.48	464	63	64	75	51	21.5
nk	64	1	1	0	0	0	0	0	0	0	nk	nk	nk	0	12	0	nk	0	1	0	1	nk	0	0	26.59	0.66	765	160	nd	108	39	3.8
nk	64	0	1	0	0	0	0	0	0	0	nk	nk	nk	1	28	0	nk	0	0	0	1	nk	0	0	7.98	0.55	575	213	77	104	37	8.8
nk	64	1	1	0	0	0	0	0	0	0	nk	nk	nk	1	>28	1	nk	0	0	0	1	nk	0	0	36.03	0.51	923	220	98	76	35	15.5
nk	64	1	1	0	0	0	0	0	0	0	nk	nk	nk	1	>28	nk	nk	nk	nk	nk	nk	nk	nk	nk	20.61	0.83	866	185	nd	82	38	11.1
nk	64	0	1	0	0	0	0	0	0	0	nk	nk	nk	1	>28	0	nk	0	1	1	1	nk	0	0	26.36	1.12	864	200	57	80	46	15.1
nk	64	1	1	0	0	0	0	0	0	0	nk	nk	nk	1	>28	0	nk	0	0	0	0	nk	0	0	19.77	nd	nd	295	nd	nd	nd	5.5
nk	64	0	0	1	0	0	0	0	0	0	11	44	64	1	>28	1	1	0	1	0	1	11	0	0	46.31	2.66	545	175	56	61	50	16.3
nk	64	0	0	1	0	0	0	0	0	0	17	89	96	0	8	1	0	0	1	1	1	17	0	1	36.76	3.37	nd	50	57	59	61	27.9
nk	64	0	0	1	0	1	1	1	1	0	13	71	78	1	>28	1	1	0	1	1	1	14	0	0	47.17	5.31	835	171	28	67	51	12.3
nk	65	1	0	1	0	0	0	0	0	0	nk	nk	nk	0	1	nk	nk	nk	nk	nk	nk	nk	nk	nk	23.67	5.03	308	57	59	72	46	9.1
nk	65	1	0	0	0	0	0	0	1	0	nk	nk	nk	1	>28	0	0	0	0	1	0	nk	0	0	33.25	9.43	321	55	nd	57	62	9.4
nk	65	0	0	0	0	0	0	0	1	0	nk	nk	nk	0	12	1	0	0	1	0	0	nk	0	1	11.42	20.13	348	82	nd	70	52	19.8
nk	65	1	0	0	0	0	0	0	0	0	nk	nk	nk	0	0	nk	nk	nk	nk	nk	nk	nk	0	0	39.69	6.56	634	36	77	47	58	44.6
nk	65	0	0	1	0	0	0	0	0	0	nk	nk	nk	0	0	1	0	0	1	0	1	nk	1	0	35.43	1.84	839	94	69	77	42	14.6
nk	65	0	0	1	0	0	0	0	0	0	nk	nk	nk	0	nk	1	0	0	1	0	0	nk	1	0	25.12	nd	785	303	59	73	48	24.6
nk	65	0	1	0	0	0	0	0	0	0	nk	nk	nk	1	>28	1	nk	0	1	1	1	nk	0	0	33.66	2.23	788	121	81	89	37	37.5
nk	65	0	1	0	0	0	0	0	0	0	nk	nk	nk	0	11	nk	nk	nk	nk	nk	nk	nk	nk	nk	42.14	0.68	nd	175	nd	nd	76	12.4
nk	65	0	1	0	0	0	0	0	0	0	nk	nk	nk	1	>28	nk	nk	nk	nk	nk	nk	nk	0	0	26.63	0.27	1186	339	108	130	29	21.5
nk	65	0	1	0	0	0	1	0	0	1	nk	nk	nk	0	0	1	nk	0	1	1	nk	nk	nk	nk	18.3	1.78	324	38	37	56	58	0.6
nk	65	1	1	0	0	0	0	0	0	0	nk	nk	nk	1	>28	1	1	0	0	1	1	nk	1	0	4.09	0.71	733	244	120	100	23	11.9
nk	65	0	1	0	0	0	0	0	0	0	nk	nk	nk	1	>28	0	nk	0	0	0	0	nk	1	0	20.45	0.32	634	495	nd	101	28	14.8
nk	65	0	1	1	0	0	0	0	0	0	nk	nk	nk	1	>28	0	nk	0	0	0	1	nk	0	0	20.91	0.33	722	280	74	94	37	6.3
nk	65	1	0	1	0	1	0	0	0	0	15	85	90	0	0	1	1	0	1	1	1	15	0	0	25.4	0.88	40	130	28	70	47	0.9
nk	66	1	0	0	0	1	0	0	0	0	nk	nk	nk	0	3	0	0	0	0	0	1	nk	0	0	28.1	nd	919	205	nd	86	46	9.7
nk	66	1	1	0	0	0	0	0	0	0	nk	nk	nk	1	7	0	nk	0	0	0	0	nk	0	0	1.27	2.67	413	225	98	68	32	5.6
nk	66	0	1	0	0	0	0	0	0	0	nk	nk	nk	1	>28	0	nk	0	1	1	0	nk	0	0	35.15	2.08	1005	37	58	90	43	5.8
nk	66	1	1	0	0	0	0	0	0	0	nk	nk	nk	0	3	0	nk	0	1	1	0	nk	1	0	40.14	15.71	280	82	50	64	52	14.4
nk	66	0	0	1	0	0	0	0	0	0	11	44	64	1	>28	1	0	0	1	0	1	14	1	0	41.88	3.69	709	47	63	68	40	12.9
nk	66	0	0	0	0	0	1	0	0	0	6	26	55	1	>28	0	0	0	0	0	0	6	0	0	33.11	0.62	545	192	67	66	43	10.9
nk	67	0	0	0	0	0	1	0	0	0	nk	nk	nk	0	nk	1	1	0	1	1	1	nk	0	0	34.96	nd	801	171	49	69	40	7.2
nk	67	1	1	0	0	0	0	0	0	0	nk	nk	nk	0	3	1	nk	0	0	1	1	nk	0	0	16.89	0.85	782	167	70	94	36	9.1
nk	67	0	0	0	0	0	0	0	0	0	nk	nk	nk	1	>28	0	1	0	0	0	1	nk	0	0	20.29	0.27	688	351	69	80	32	10.2
nk	67	0	1	0	0	0	0	0	0	0	nk	nk	nk	1	>28	0	1	0	0	0	0	nk	0	0	15.7	nd	984	384	120	81	34	13.9
nk	68	0	1	0	0	0	0	0	0	0	nk	nk	nk	1	>28	0	0	0	0	0	1	nk	0	0	10.76	nd	371	80	nd	42	41	3.4
nk	68	1	0	0	1	0	0	0	0	0	nk	nk	nk	1	>28	0	0	0	0	0	1	nk	0	0	31.18	0.43	730	116	70	96	41	6.7
nk	68	1	1	0	0	0	0	0	0	0	nk	nk	nk	0	9	nk	nk	nk	nk	nk	nk	nk	nk	nk	17.52	nd	nd	177	nd	nd	nd	10.4
nk	68	0	1	0	0	0	0	0	0	0	nk	nk	nk	1	>28	0	nk	0	0	0	0	nk	nk	nk	22.75	1.49	734	241	nd	84	36	6.9
nk	68	0	0	0	1	0	1	0	1	0	4	34	59	1	>28	1	1	1	0	0	1	1	0	0	40.56	nd	779	79	53	36	73	36.4
nk	69	1	0	1	0	0	0	0	0	0	nk	nk	nk	0	8	nk	nk	nk	nk	nk	nk	nk	0	0	45.55	nd	nd	150	nd	92	nd	8
nk	69	0	0	0	0	0	0	0	0	1	nk	nk	nk	1	>28	0	0	0	0	0	1	nk	0	0	28.38	1.2	566	193	69	64	49	11.9
nk	69	1	0	0	0	0	0	0	0	0	nk	nk	nk	0	1	0	0	0	0	0	1	nk	0	0	23.58	0.42	454	115	31	65	51	11
nk	69	1	0	0	0	0	1	0	0	0	nk	nk	nk	0	18	nk	nk	nk	nk	nk	nk	nk	0	0	35.55	nd	nd	143	nd	nd	nd	19.9
nk	69	0	0	0	0	0	0	0	0	1	nk	nk	nk	1	nk	nk	nk	nk	nk	nk	nk	nk	0	0	32.71	nd	1107	134	60	70	48	17.1
nk	69	0	1	0	0	0	0	0	0	0	nk	nk	nk	1	27	0	nk	0	1	1	1	nk	0	0	25.09	nd	1151	235	nd	94	40	10.3
nk	69	1	0	0	0	1	0	0	0	0	nk	nk	nk	1	>28	0	0	0	0	0	0	nk	0	0	21.07	0.45	586	385	nd	87	36	9.4
nk	69	1	1	0	0	0	0	0	0	0	nk	nk	nk	1	13	1	1	0	0	0	1	nk	0	0	35.94	0.61	620	249	60	71	43	10.5
nk	69	0	1	0	0	0	0	0	0	0	nk	nk	nk	1	27	1	nk	0	0	0	1	nk	0	0	24.77	0.3	570	219	47	68	47	8.4
nk	69	0	1	0	0	0	0	0	0	0	nk	nk	nk	1	>28	0	nk	0	0	0	0	nk	1	0	25	nd	nd	313	nd	nd	nd	11.5
nk	69	0	0	0	0	0	1	0	0	1	7	38	61	1	11	1	0	0	0	0	1	7	0	0	25.56	0.42	754	367	43	63	51	16.9
nk	69	1	1	1	0	1	1	0	0	1	8	67	76	1	27	0	0	0	0	0	0	8	0	0	35.24	1.26	547	417	56	59	46	19.3
nk	70	1	0	1	0	0	0	0	0	0	nk	nk	nk	0	0	1	0	0	1	0	1	nk	0	0	14.79	0.83	351	22	101	71	50	15
nk	70	0	0	0	0	0	0	0	0	1	nk	nk	nk	1	28	0	0	0	0	0	0	nk	0	0	42.93	0.65	686	155	53	73	40	8.2
nk	70	1	0	0	0	0	0	0	0	0	nk	nk	nk	1	>28	0	0	0	0	0	0	nk	0	0	26.44	0.49	752	232	nd	109	31	19
nk	70	0	0	0	0	0	0	0	0	0	nk	nk	nk	1	nk	0	0	0	1	0	1	nk	0	1	16.49	nd	494	106	68	93	41	38.1
nk	70	0	1	0	0	0	0	0	0	0	nk	nk	nk	0	6	1	nk	1	1	1	1	nk	0	0	41.64	5.65	1169	142	69	54	50	15.9
nk	70	1	1	0	0	0	0	0	0	0	nk	nk	nk	0	0	0	nk	0	1	1	0	nk	nk	nk	42.29	nd	725	104	nd	36	57	21.9
nk	70	0	1	0	0	0	0	0	0	0	nk	nk	nk	0	9	0	nk	0	1	1	1	nk	1	1	26.42	1.88	606	50	29	77	60	12.5
nk	70	0	1	0	0	0	0	0	0	0	nk	nk	nk	1	>28	0	nk	0	1	1	0	nk	0	0	32.21	2.11	644	262	58	71	44	13.4
nk	70	0	1	0	0	0	0	0	0	0	nk	nk	nk	0	1	1	nk	0	0	0	1	nk	0	0	4.68	nd	nd	81	nd	nd	nd	4.6
nk	70	0	1	0	0	0	0	0	0	0	nk	nk	nk	0	9	0	nk	0	1	0	1	nk	0	0	22.98	nd	1054	247	nd	87	36	12.6
nk	70	0	1	0	0	0	0	0	0	0	nk	nk	nk	0	0	0	nk	0	0	1	0	nk	nk	nk	24.64	4.37	513	158	nd	45	51	36
nk	71	0	nk	nk	nk	nk	nk	nk	nk	nk	nk	nk	nk	0	8	0	0	0	0	0	0	nk	nk	nk	40.65	1.1	741	112	77	79	45	13.5
nk	71	1	0	0	0	0	0	0	0	0	nk	nk	nk	1	>28	1	0	0	1	0	0	nk	0	0	35.2	0.82	871	250	76	80	36	31.8
nk	71	0	0	0	0	0	0	0	0	0	nk	nk	nk	0	17	1	0	0	1	0	0	nk	0	0	29.8	nd	588	132	50	79	39	9.4
nk	71	0	0	1	0	0	0	0	0	0	nk	nk	nk	0	1	nk	nk	nk	nk	nk	nk	nk	0	0	11.89	8.25	339	50	46	62	40	13
nk	71	0	0	0	0	0	0	0	0	0	nk	nk	nk	1	>28	0	0	0	1	0	0	nk	0	0	34.3	4.79	509	344	66	59	42	15.7
nk	71	1	0	0	0	1	1	0	0	0	nk	nk	nk	1	>28	0	0	0	1	0	1	nk	0	0	39.75	1.6	541	92	43	72	53	16.5
nk	71	0	0	0	0	0	1	1	0	0	12	28	56	0	20	1	0	1	1	0	1	12	0	1	27.22	0.59	893	288	75	107	38	26.7
nk	71	1	0	1	0	0	0	0	0	0	nk	nk	nk	0	10	1	0	0	1	0	1	nk	0	0	30.63	5.36	584	41	47	48	44	15.7
nk	71	0	0	1	0	0	0	0	0	0	nk	nk	nk	1	>28	nk	nk	nk	nk	nk	nk	nk	0	0	36.09	6.51	1062	268	71	84	39	12.6
nk	71	0	0	1	0	1	1	0	1	1	7	64	74	1	>28	0	0	0	0	0	0	7	0	0	1.96	0.33	360	242	41	42	60	8.3
nk	71	1	1	1	0	1	0	1	0	1	16	94	108	1	>28	1	1	0	1	1	1	16	0	0	27.66	nd	592	108	34	56	67	16.5
nk	72	0	0	1	0	0	0	0	0	0	nk	nk	nk	0	0	nk	nk	nk	nk	nk	nk	nk	0	0	26.28	1.04	496	67	61	88	54	18.4
nk	72	0	0	0	0	1	0	0	0	0	nk	nk	nk	0	3	1	0	0	0	0	1	nk	0	0	34.62	nd	nd	469	nd	nd	nd	37.7
nk	72	1	0	1	0	0	0	0	0	0	nk	nk	nk	0	5	0	0	0	1	0	0	nk	0	0	20.74	0.7	nd	110	nd	nd	nd	10.9
nk	72	0	0	0	0	0	0	0	0	0	nk	nk	nk	1	nk	nk	nk	nk	nk	nk	nk	nk	0	0	27.47	nd	739	205	91	82	35	7.8
nk	72	1	0	1	0	0	0	0	0	0	nk	nk	nk	1	nk	1	0	0	1	0	1	nk	0	0	41.84	nd	638	227	61	71	39	16
nk	72	0	0	0	0	0	1	0	0	0	nk	nk	nk	1	nk	0	0	0	0	0	0	nk	0	0	21.6	nd	506	111	54	79	42	1.9
nk	72	0	1	0	0	0	0	0	0	0	nk	nk	nk	1	>28	0	nk	0	0	0	1	nk	0	0	24.1	0.45	709	219	51	68	45	20.1
nk	72	0	1	0	0	0	0	1	0	0	nk	nk	nk	0	4	1	nk	0	1	0	1	nk	0	1	14.46	1.12	543	79	117	71	44	8.3
nk	72	0	1	1	0	0	0	0	0	0	nk	nk	nk	0	26	0	nk	0	1	0	1	nk	1	1	38.3	1.01	856	542	nd	84	34	18.9
nk	72	0	1	0	0	0	0	0	0	0	nk	nk	nk	1	>28	0	nk	0	0	0	0	nk	1	0	3.7	1.66	457	174	100	92	29	10.2
nk	72	0	1	1	0	0	0	0	0	0	nk	nk	nk	0	12	1	nk	0	1	1	0	nk	1	0	50.11	0.83	744	158	65	90	40	24.8
nk	72	0	1	0	0	0	0	0	0	0	nk	nk	nk	0	0	1	nk	0	0	0	0	nk	0	0	24.53	1.01	619	174	77	63	47	18.2
nk	72	0	1	0	0	0	0	0	0	0	nk	nk	nk	1	>28	1	1	0	1	1	1	nk	0	0	22.76	2.33	543	349	105	76	46	62.7
nk	72	1	0	0	1	0	0	1	0	0	nk	nk	nk	1	>28	0	1	0	1	1	1	nk	0	0	26.02	2.06	886	128	58	49	57	15.3
nk	72	0	0	1	0	1	0	1	1	0	8	79	84	1	>28	1	1	0	1	0	1	8	0	1	21.61	0.46	534	90	80	47	53	9.4
nk	73	0	0	0	0	0	0	0	0	1	nk	nk	nk	1	>28	0	0	0	0	0	1	nk	0	0	26.06	2.83	419	279	60	51	44	20.2
nk	73	0	0	0	1	0	0	0	0	0	nk	nk	nk	1	>28	0	0	0	0	0	1	nk	0	0	33.43	0.85	666	24	37	43	58	21.1
nk	73	1	0	1	0	0	0	0	0	0	nk	nk	nk	0	3	0	0	0	0	0	0	nk	0	1	33.08	1.17	655	27	78	41	80	14.3
nk	73	0	0	0	0	0	1	0	0	0	nk	nk	nk	1	>28	0	0	0	0	0	1	nk	0	0	30.72	0.96	751	209	51	69	43	7.5
nk	73	0	1	0	0	0	0	0	0	0	nk	nk	nk	0	0	0	nk	0	0	0	0	nk	0	0	40.32	0.73	923	218	69	87	48	11.5
nk	73	1	1	0	0	0	0	0	0	0	nk	nk	nk	1	>28	0	nk	0	0	0	0	nk	0	0	13.93	0.24	732	185	118	100	33	9.9
nk	73	1	1	0	0	0	0	0	0	0	nk	nk	nk	0	8	nk	nk	nk	nk	nk	nk	nk	0	0	23.22	0.57	418	167	67	76	33	18.3
nk	73	0	1	0	1	0	0	0	0	0	10	44	64	0	4	1	1	0	0	0	1	10	0	0	41.84	0.93	901	84	71	64	51	12.4
nk	73	1	0	0	0	0	1	0	0	1	11	81	86	0	0	1	0	0	1	1	1	13	nk	nk	13.39	0.23	265	124	31	29	68	2.1
nk	73	1	0	1	1	1	1	1	0	0	8	75	81	1	>28	0	0	1	1	0	0	7	1	1	23.6	0.36	213	152	60	79	43	nd
nk	73	0	0	1	0	1	1	1	0	0	3	36	60	1	>28	0	0	1	0	0	1	3	0	0	29.63	0.82	736	169	72	72	37	17.9
nk	74	1	nk	nk	nk	nk	nk	nk	nk	nk	nk	nk	nk	0	21	nk	nk	nk	nk	nk	nk	nk	nk	nk	37.66	1.09	704	229	57	67	40	17
nk	74	1	1	0	0	0	1	0	0	1	10	81	86	0	1	1	0	1	1	1	1	13	0	0	41.73	5.45	846	18	64	79	50	9.7
nk	74	0	0	0	0	0	0	0	0	1	nk	nk	nk	1	nk	1	0	0	1	0	0	nk	0	0	30.56	nd	418	169	53	65	45	20.4
nk	74	0	0	1	0	0	0	0	0	0	nk	nk	nk	1	>28	0	0	0	0	0	1	nk	0	0	41.71	2.3	796	114	85	78	42	12.4
nk	74	1	0	0	0	0	1	0	0	0	nk	nk	nk	0	18	1	1	0	1	0	1	nk	1	1	40.9	1.13	583	167	61	64	55	16.1
nk	74	0	1	0	0	0	0	0	0	0	nk	nk	nk	0	>28	1	nk	0	1	0	0	nk	0	1	34.9	0.47	1234	51	48	100	41	13.1
nk	74	0	0	1	0	1	0	0	0	0	14	66	75	1	>28	1	0	0	0	0	0	13	0	1	34.57	2.51	799	131	69	54	54	8.5
nk	74	1	0	0	0	1	0	0	0	1	5	22	53	1	1	1	0	0	1	0	1	7	1	0	34.84	0.24	1474	411	107	64	45	17.7
nk	74	1	0	0	1	0	0	1	0	0	11	58	71	0	9	1	1	1	1	0	1	11	1	1	49.57	0.68	893	122	61	83	31	15.1
nk	75	0	0	0	0	1	0	0	0	0	nk	nk	nk	1	>28	nk	nk	nk	nk	nk	nk	nk	0	0	39.48	1.29	1032	203	72	56	39	6.9
nk	75	0	0	1	0	0	0	0	0	0	nk	nk	nk	1	>28	1	0	0	1	0	1	nk	0	0	34.32	0.55	572	157	76	45	48	12
nk	75	0	0	0	0	0	0	0	0	1	nk	nk	nk	0	9	0	0	0	1	0	1	nk	0	1	31.23	1.27	711	82	nd	126	33	5.2
nk	75	0	0	1	0	0	0	0	0	0	nk	nk	nk	0	1	1	1	0	1	1	1	nk	0	0	17.06	2.35	175	52	67	34	97	11.6
nk	75	1	0	0	0	0	0	0	0	0	nk	nk	nk	1	nk	0	1	0	0	0	0	nk	0	0	22.37	nd	580	203	59	77	39	17.8
nk	75	0	1	0	0	0	0	0	0	0	nk	nk	nk	0	11	0	nk	0	0	0	1	nk	0	0	4.59	0.27	652	266	102	97	33	7.8
nk	75	0	1	0	0	0	0	0	0	0	nk	nk	nk	1	>28	0	nk	0	0	0	0	nk	0	0	25.1	0.44	714	281	103	46	50	9.5
nk	75	1	1	0	0	0	0	0	0	0	nk	nk	nk	0	0	0	nk	0	1	1	0	nk	nk	nk	42.61	3.15	647	208	nd	78	45	16.3
nk	75	0	0	0	0	0	0	0	0	0	nk	nk	nk	1	>28	0	1	0	1	0	0	nk	0	0	30.27	0.67	745	208	79	66	43	19.9
nk	75	1	1	0	0	0	0	0	0	0	nk	nk	nk	1	>28	0	nk	0	0	0	0	nk	0	0	36.2	0.37	1082	230	nd	93	29	9.6
nk	75	0	1	1	0	1	1	0	0	1	2	30	57	1	>28	1	1	1	1	0	1	2	0	0	34.83	0.31	928	258	66	98	41	32.6
nk	75	0	0	1	1	1	1	0	1	0	7	58	71	1	>28	1	1	0	1	1	1	9	1	1	58.31	1.13	956	138	94	67	36	13.1
nk	76	0	0	0	0	0	1	0	0	0	nk	nk	nk	1	>28	nk	nk	nk	nk	nk	nk	nk	nk	nk	40.65	nd	370	64	66	65	44	35.2
nk	76	0	0	0	0	0	0	0	1	0	nk	nk	nk	1	28	0	0	0	1	0	0	nk	0	0	46.7	nd	nd	177	nd	nd	nd	16.9
nk	76	0	0	0	0	0	0	0	0	1	nk	nk	nk	0	nk	1	0	0	1	0	1	nk	1	0	34.08	nd	587	112	64	55	55	37.5
nk	76	0	0	0	0	1	0	0	0	0	nk	nk	nk	1	nk	1	0	0	0	0	1	nk	0	0	57.78	nd	1176	296	78	91	48	15.4
nk	76	0	1	1	0	0	1	0	0	0	13	69	77	0	15	1	0	1	0	0	0	10	1	0	44.89	0.44	954	111	56	96	43	3.3
nk	76	0	0	1	0	0	1	1	0	0	7	79	84	1	>28	1	0	1	1	0	1	6	0	1	22.11	0.34	305	194	62	57	48	9.8
nk	77	0	0	1	0	0	0	0	0	0	nk	nk	nk	0	0	nk	nk	nk	nk	nk	nk	nk	0	0	34.37	3.75	674	280	45	39	63	11.4
nk	77	1	0	0	0	0	0	0	0	1	nk	nk	nk	1	nk	1	0	0	0	0	1	nk	0	0	26.34	nd	nd	331	nd	nd	nd	26.8
nk	77	0	1	0	0	0	0	0	0	0	nk	nk	nk	0	16	1	nk	0	0	1	0	nk	nk	nk	41.53	2.27	1290	217	nd	10	103	16.6
nk	77	1	1	0	0	0	0	0	0	0	nk	nk	nk	1	>28	nk	nk	nk	nk	nk	nk	nk	0	0	12.58	0.37	577	475	115	106	30	11.4
nk	77	1	1	1	0	0	0	0	0	0	nk	nk	nk	1	>28	0	nk	0	0	1	0	nk	0	0	30.63	3.31	824	220	98	87	35	10.9
nk	77	1	1	1	0	0	0	1	0	0	9	50	67	0	13	1	1	0	1	0	0	9	0	1	29.11	0.74	639	204	58	90	30	4.1
nk	78	0	0	0	0	0	0	0	0	0	nk	nk	nk	1	>28	1	0	0	0	0	1	nk	0	1	27.66	2.22	493	91	55	49	44	6.2
nk	78	1	0	0	0	0	1	0	0	0	nk	nk	nk	1	>28	0	0	0	0	0	1	nk	0	0	27.94	1.2	613	242	45	87	56	3.1
nk	78	1	0	0	0	0	0	0	0	0	nk	nk	nk	0	>28	1	0	0	1	0	1	nk	0	0	42.31	0.59	616	161	48	64	47	14
nk	78	1	1	0	0	0	0	0	0	0	nk	nk	nk	0	8	0	0	0	1	1	0	nk	1	0	9.22	2.55	236	49	nd	70	58	4.2
nk	78	1	0	1	0	0	0	0	0	0	nk	nk	nk	1	nk	1	0	0	1	0	1	nk	0	0	23.84	nd	505	65	50	59	63	21.4
nk	78	1	1	0	0	0	0	0	0	0	nk	nk	nk	0	1	1	nk	0	1	0	0	nk	1	1	3.82	3.33	116	24	68	50	46	0.9
nk	78	1	1	1	0	0	0	0	0	0	nk	nk	nk	0	24	0	nk	0	1	0	1	nk	1	0	34.81	1.34	466	63	59	89	37	8.9
nk	78	1	1	0	0	0	0	0	0	0	nk	nk	nk	0	0	0	nk	0	1	1	0	nk	0	0	46.33	nd	645	225	nd	50	40	13.7
nk	78	1	1	0	1	0	0	0	0	0	nk	nk	nk	1	>28	1	1	0	1	0	0	nk	1	0	21.55	0.27	754	290	46	89	41	20.6
nk	78	0	0	1	0	1	0	0	0	0	nk	nk	nk	0	nk	1	0	nk	0	0	1	nk	nk	nk	23.67	nd	100	25	48	21	100	10.4
nk	79	1	0	0	0	0	0	0	1	0	nk	nk	nk	0	1	1	0	0	1	0	0	nk	nk	nk	11.97	1.19	505	115	52	90	42	38
nk	79	0	0	1	0	0	0	0	0	0	nk	nk	nk	0	18	nk	nk	nk	nk	nk	nk	nk	0	0	32.82	5.29	582	146	74	70	44	11
nk	79	0	0	1	0	0	0	0	0	0	nk	nk	nk	0	11	0	0	0	1	1	1	nk	0	1	31.6	1.32	540	43	62	75	55	14.3
nk	79	0	0	1	0	0	0	0	0	0	nk	nk	nk	1	>28	nk	nk	nk	nk	nk	nk	nk	0	0	24.83	2.96	520	130	81	64	40	10.9
nk	79	0	0	0	0	1	0	0	0	0	nk	nk	nk	0	23	1	0	0	1	1	0	nk	0	0	33.39	1.9	577	136	23	47	80	11.7
nk	79	0	0	0	0	1	0	0	0	0	nk	nk	nk	0	6	1	1	0	1	0	1	nk	1	0	63.85	nd	860	238	nd	76	48	12.9
nk	79	0	1	0	0	0	0	0	0	0	nk	nk	nk	0	12	0	0	0	1	1	1	nk	0	0	37.79	0.2	762	101	40	74	39	12.4
nk	79	0	0	1	1	0	0	1	0	0	12	50	67	1	>28	0	0	0	0	0	0	12	0	0	34.33	2.4	543	177	53	55	67	7.1
nk	80	0	0	1	0	0	0	0	0	0	nk	nk	nk	0	8	1	0	0	1	0	1	nk	0	0	23.61	0.96	385	82	48	66	46	9.8
nk	80	1	1	0	0	0	0	0	0	0	nk	nk	nk	0	0	nk	nk	nk	nk	nk	nk	nk	0	0	11.59	0.64	270	123	90	53	36	9.2
nk	80	0	1	0	0	0	0	0	0	0	nk	nk	nk	1	>28	0	nk	0	1	0	1	nk	0	0	26.3	0.69	891	265	82	95	45	16
nk	80	0	1	1	0	0	1	1	0	0	13	86	92	0	1	1	1	1	1	1	1	13	0	0	30.51	0.42	845	176	69	104	46	34.6
nk	81	0	0	1	0	0	0	0	0	0	nk	nk	nk	1	>28	0	0	0	0	0	1	nk	0	0	47.23	4.65	697	246	70	91	34	21.9
nk	81	1	0	0	0	0	0	0	0	0	nk	nk	nk	1	>28	0	0	0	0	0	1	nk	0	0	22.17	nd	640	144	50	73	51	12.3
nk	81	0	0	1	0	1	1	0	0	0	10	84	89	0	1	1	1	1	1	1	1	11	0	0	34.85	3.65	690	635	52	74	55	34.4
nk	81	0	1	0	0	0	0	0	0	0	nk	nk	nk	0	5	0	nk	0	1	1	0	nk	0	0	33.42	0.94	973	327	79	91	31	17.4
nk	81	1	1	0	0	0	0	0	0	0	nk	nk	nk	1	>28	1	0	0	0	1	0	nk	0	0	11.72	1.3	478	161	68	72	45	10.2
nk	81	0	0	1	0	0	0	1	0	0	10	79	84	1	>28	1	0	1	1	0	1	10	0	0	32.48	1.1	833	172	48	59	46	13
nk	82	1	0	1	0	1	0	1	0	0	10	94	108	0	0	1	0	0	1	0	1	10	0	1	24.24	1.8	738	223	28	37	64	20.7
nk	82	1	0	0	0	0	1	0	0	0	nk	nk	nk	0	6	1	0	0	1	0	0	nk	0	1	23.86	3.95	337	201	36	69	61	20.4
nk	82	0	0	1	0	0	0	0	0	0	nk	nk	nk	0	2	nk	nk	nk	nk	nk	nk	nk	0	1	18.55	2.92	247	32	41	61	50	11.6
nk	82	0	0	1	0	0	1	0	1	1	10	82	87	1	>28	0	0	1	0	0	0	4	0	0	21.06	0.6	475	123	38	95	49	7.1
nk	82	1	0	1	0	1	1	1	0	0	11	80	85	0	9	1	1	1	1	0	1	13	0	1	22.66	2.87	426	129	41	54	64	12.3
nk	83	0	nk	nk	nk	nk	nk	nk	nk	nk	nk	nk	nk	0	6	nk	nk	nk	nk	nk	nk	nk	nk	nk	27.54	7.41	555	84	43	81	43	6.1
nk	83	1	0	1	0	0	0	0	0	0	nk	nk	nk	0	12	0	0	0	1	1	0	nk	0	0	28.73	1.36	540	41	72	58	52	10.3
nk	83	0	0	0	0	0	1	0	0	0	nk	nk	nk	0	11	0	0	0	0	0	1	nk	0	0	29.32	1.29	572	56	57	83	44	20.2
nk	83	1	0	0	0	0	1	0	0	0	nk	nk	nk	1	9	nk	nk	nk	nk	nk	nk	nk	0	0	32.61	1.66	678	124	57	46	50	9.9
nk	83	0	1	0	0	0	0	0	0	0	nk	nk	nk	0	4	1	nk	0	1	1	0	nk	0	0	46.56	nd	608	128	nd	104	27	8.7
nk	83	0	0	1	0	0	0	0	0	0	12	80	85	1	>28	1	1	0	1	0	1	12	0	1	26.08	1.02	413	76	26	60	56	11.9
nk	83	0	0	1	0	0	0	0	0	0	11	75	81	0	19	1	1	1	1	1	1	11	0	1	16.2	0.45	364	71	24	31	109	6.4
nk	83	1	0	0	0	1	0	0	0	0	13	86	91	1	>28	1	1	0	1	1	1	12	1	0	27.54	1.18	676	111	71	37	40	16.6
nk	84	0	0	0	0	1	0	0	0	0	nk	nk	nk	0	1	0	1	0	1	1	1	nk	0	0	44.5	3.07	735	155	45	49	73	13.7
nk	84	0	0	0	0	0	0	0	0	0	10	57	70	1	>28	1	1	0	0	0	0	11	0	0	34.85	2.26	574	102	49	51	55	12.2
nk	85	0	0	0	0	0	0	0	0	0	nk	nk	nk	1	22	0	1	0	1	1	1	nk	0	1	25.84	1.62	715	198	58	72	42	9.3
nk	85	0	0	0	0	0	0	0	0	0	nk	nk	nk	1	>28	0	0	0	0	1	0	nk	0	0	36.68	0.91	911	248	107	47	40	9.1
nk	86	1	0	0	1	0	0	0	0	0	nk	nk	nk	0	5	1	0	0	1	0	0	nk	0	0	15.33	nd	nd	nd	nd	nd	nd	nd
nk	86	1	0	0	0	0	0	0	0	0	nk	nk	nk	0	9	1	0	0	1	1	0	nk	0	1	28.57	nd	nd	210	nd	nd	nd	11.5
nk	87	1	0	0	0	0	1	0	0	0	nk	nk	nk	0	1	nk	nk	nk	nk	nk	nk	nk	0	0	17.9	1.34	372	271	nd	44	49	14.6
nk	87	0	0	0	0	0	0	0	0	0	nk	nk	nk	1	>28	0	0	0	1	0	0	nk	0	0	32.02	4.19	611	70	90	97	45	10.8
nk	87	0	0	0	0	0	0	0	0	0	nk	nk	nk	1	5	0	1	0	1	0	1	nk	0	0	32.82	1.09	648	97	48	47	63	3.5
nk	87	0	1	1	0	0	0	1	0	0	12	86	92	0	0	1	1	0	1	0	1	14	0	0	12.79	1.58	192	125	28	35	73	23.9
nk	88	0	nk	nk	nk	nk	nk	nk	nk	nk	nk	nk	nk	0	12	1	0	0	1	0	0	nk	nk	nk	32.6	2.03	1247	796	83	89	50	20.4
nk	88	0	1	1	0	0	0	0	0	0	9	76	82	0	0	1	0	0	1	0	1	11	0	0	37.52	1.3	596	230	38	37	49	13.7
nk	90	1	0	0	0	0	1	0	0	0	nk	nk	nk	0	0	1	0	0	1	0	0	nk	0	0	39.21	1.62	522	191	46	84	38	5.5
nk	92	1	1	0	0	0	0	0	0	0	nk	nk	nk	0	2	1	nk	0	0	0	1	nk	0	0	7.39	0.62	389	161	65	91	42	8.5
